# Supplementary material for: Azanucleoside treatment leads to B-cell precursor acute lymphoblastic leukemia
Source: Blood Neoplasia. 2025 Aug 19;2(4):100161. doi: 10.1016/j.bneo.2025.100161 (PMC12555782; doi:10.1016/j.bneo.2025.100161)
Supplement: Supplemental Tables 1-6 [file BNEO_NEO-2025-000735-mmc2.xlsx]

## Sheet: Supplementary_Table1
Mouse#	Treatment	Days post treatment	Days since last dose	Timing in cycle	Weeks	Dosing cycle	Flow surface markers (BM tissue)						Diagnosis	Physical evidence for leukemia development
							Gr1	CD19	B220	CD4	CD8	CD71/Ter119-DP
8655	ATC	120	3	Start of 2nd week	17 weeks	6th							FD - suspected leukemia	splenomegaly
8656	ATC	120	3	Start of 2nd week	17 weeks	6th	-	+	+	-	+(thymus)	-	BCP-ALL+ preT-LBL(thymus)	Hepatosplenomegaly, hunched, sickly, emaciated
8657	ATC	147	10	Start of 1st week	21 weeks	7th							FD - suspected leukemia	Hepatosplenomegaly
8658	ATC	112	3	Start of 2nd week	16 weeks	6th	-	+	+	-	-	-	BCP-ALL	Hepatosplenomegaly, hunched, sickly, difficulty in breathing
8659	ATC	95	0	Mid cycle, 1st week	13.5 weeks	5th	-	+	+	-	+(thymus)	-	BCP-ALL + preT-LBL(thymus)	Modest splenomegaly and hind paralysis
8660	ATC	99	3	Start of 2nd week	14 weeks	5th	-	+	+	-	+(thymus)	-	BCP-ALL+ preT-LBL(thymus)	Hepatosplenomegaly and hind leg paralysis
8661	ATC	129	0	Mid cycle, 1st week	18 weeks	6th	-	+	+	-	-	-	BCP-ALL	Hepatosplenomegaly and hind leg paralysis
8662	ATC	105	10	Start of 1st week	15 weeks	5th	-	+	+	-	-	-	BCP-ALL	Hepatosplenomegaly
8663	ATC	112	3	Start of 2nd week	16 weeks	6th							FD - suspected leukemia	Hepatosplenomegaly
8664	ATC	99	3	Start of 2nd week	14 weeks	5th	-	+	+	-	-	-	BCP-ALL	Hepatosplenomegaly and hind leg paralysis

## Sheet: Supplementary_Table2
Chromosome	Start	Stop	Length	Strand	Gene Symbol	gene_biotype	gene_name	gene_source	2_8650_Spleen_S4	4_8656_Spleen_S3	1_8658_Spleen_S1	5_8660_Spleen_S5	3_8661_Spleen_S2	6_8662_Spleen_S6	7_RAG_Pool_DP1_BM_S7	8_RAG_Pool_DP2_BM_S8	9_RAG_Pool_DP3_BM_S9	10_RAG_Pool_SP1_BM_S10	12_RAG_Pool_SP3_BM_S12
7	45567794	45575328	7534	-	0610005C13Rik	antisense	0610005C13Rik	havana	41.8739	46.9248	35.3519	51.251	61.983	33.0264	25.1214	18.339	24.3511	23.6035	23.0901
11	51685386	51688875	3489	-	0610009B22Rik	protein_coding	0610009B22Rik	ensembl_havana	103.627	60.9928	123.707	98.832	9.7712	101.779	100.486	165.284	120.187	6.94927	290.334
2	26445696	26459391	13695	+	0610009E02Rik	processed_transcript	0610009E02Rik	havana	7.95959	5.28206	15.3024	0.01	0.01	5.61195	26.9768	1.32879	2.91928	0.01	0.01
11	120348678	120351191	2513	+	0610009L18Rik	bidirectional_promoter_lncRNA	0610009L18Rik	ensembl_havana	27.8474	9.79736	56.557	14.6503	29.2936	46.6929	12.0672	20.0169	10.6709	134.632	51.0292
11	23564961	23633640	68679	-	0610010F05Rik	protein_coding	0610010F05Rik	ensembl_havana	628.67	533.797	553.994	376.083	449.025	489.248	365.744	342.736	433.229	173.492	244.173
11	70235206	70237915	2709	-	0610010K14Rik	protein_coding	0610010K14Rik	ensembl_havana	381.261	404.599	371.672	573.104	711.394	567.33	896.529	726.596	918.551	637.364	830.339
17	87362239	87364463	2224	-	0610012D04Rik	antisense	0610012D04Rik	havana	3.8763	16.5732	7.07838	6.41513	0.01	7.47927	4.02906	15.6675	17.455	0.01	0.01
16	31947050	31948495	1445	-	0610012G03Rik	protein_coding	0610012G03Rik	havana	381.228	281.585	328.69	440.134	246.48	441.631	300.434	293.154	346.003	528.783	512.631
6	72347317	72353149	5832	+	0610030E20Rik	protein_coding	0610030E20Rik	ensembl_havana	1017.71	1508.85	1129.28	1273.92	1730.6	1209.92	1622.12	1952.93	1724.47	1898.8	1927.64
8	77517056	77523899	6843	+	0610038B21Rik	antisense	0610038B21Rik	havana	132.766	177.221	71.2652	133.507	236.745	101.935	129.92	100.256	103.958	16.163	50.6933
2	163644850	163645802	952	+	0610039K10Rik	antisense	0610039K10Rik	ensembl_havana	246.68	283.843	298.649	317.521	514.913	357.601	404.105	547.154	452.612	351.137	185.866
5	143329247	143332705	3458	+	0610040B10Rik	antisense	0610040B10Rik	havana	136.104	67.0157	55.6735	63.1463	139.107	63.4988	101.491	93.0854	67.8519	84.6691	41.3113
5	63812363	63899626	87263	+	0610040J01Rik	protein_coding	0610040J01Rik	ensembl_havana	6.96935	150.585	80.4128	84.1917	156.189	46.6929	11.0624	10.4484	11.64	222.067	35.2375
5	109995511	109996399	888	-	1010001B22Rik	lincRNA	1010001B22Rik	havana	1.55652	3.77437	7.96193	7.33015	0.01	3.74464	0.01	4.35932	5.82502	0.01	0.01
3	138065052	138081507	16455	+	1110002E22Rik	protein_coding	1110002E22Rik	havana	3.10304	1.51575	3.54419	0.925018	0.01	2.81098	1.01476	2.61959	0.01	0.01	0.01
10	66912489	66920259	7770	-	1110002J07Rik	lincRNA	1110002J07Rik	havana	6.19609	9.04448	7.07838	4.58509	0.01	1.87732	2.01953	0.879863	0.01	0.01	21.8754
12	3403878	3427012	23134	-	1110002L01Rik	antisense	1110002L01Rik	ensembl_havana	432.607	445.756	320.726	251.439	371.421	317.177	252.746	230.455	289.586	154.926	256.153
5	65405751	65406518	767	+	1110003F10Rik	TEC	1110003F10Rik	havana	20.1148	16.5732	5.31128	7.33015	9.7712	13.0812	13.0719	5.22918	9.70169	0.01	36.4523
7	116039397	116105211	65814	+	1110004F10Rik	protein_coding	1110004F10Rik	ensembl_havana	1369.75	738.118	754.886	1098.77	514.913	1003.78	1240.97	1321.71	1482.4	886.152	995.693
5	115631049	115631817	768	-	1110006O24Rik	lincRNA	1110006O24Rik	havana	45.6324	56.4755	68.9267	61.3162	175.712	83.1056	23.1196	39.1538	20.3626	38.8699	65.6061
2	32377097	32381939	4842	-	1110008P14Rik	protein_coding	1110008P14Rik	ensembl_havana	344.896	426.15	229.849	261.161	362.157	270.008	193.821	247.655	197.883	739.393	1142.58
X	70385877	70389418	3541	+	1110012L19Rik	protein_coding	1110012L19Rik	ensembl_havana	191.779	96.3778	115.755	97.0019	204.995	113.916	113.548	120.051	95.9578	174.88	162.786
15	100613173	100613844	671	-	1110013H19Rik	lincRNA	1110013H19Rik	havana	9.28913	9.04448	10.6126	1.84004	0.01	3.74464	0.01	8.70863	1.94834	0.01	60.7471
4	41505009	41517334	12325	-	1110017D15Rik	protein_coding	1110017D15Rik	ensembl_havana	1.55652	1.51575	0.01	1.84004	0.01	0.01	8.04811	0.01	0.01	0.01	0.01
2	167188702	167192809	4107	+	1110018N20Rik	processed_transcript	1110018N20Rik	havana	13.9287	0.01	3.54419	0.01	12.2115	0.01	11.0624	7.83877	0.01	0.01	0.01
6	13871526	14044386	172860	+	1110019D14Rik	lincRNA	1110019D14Rik	havana	46.4056	24.8548	14.1468	26.5455	92.7414	20.5505	14.0767	46.1127	30.0543	0.01	0.01
17	84917182	84957711	40529	-	1110020A21Rik	bidirectional_promoter_lncRNA	1110020A21Rik	havana	10.0624	15.8203	2.66064	7.33015	0.01	5.61195	4.02906	8.70863	8.73252	0.01	17.0164
15	81584174	81585029	855	-	1110025M09Rik	TEC	1110025M09Rik	havana	23.2078	29.3721	47.7216	16.4803	17.0921	26.1524	31.1577	33.9347	19.3934	124.917	0.01
11	87701396	87705332	3936	+	1110028F11Rik	sense_intronic	1110028F11Rik	havana	0.01	3.02149	7.07838	2.75506	2.4503	0.01	0.01	0.01	0.01	0.01	0.01
9	50762828	50775521	12693	-	1110032A03Rik	protein_coding	1110032A03Rik	ensembl_havana	268.667	235.735	218.067	145.69	335.747	137.616	238.131	259.139	214.84	427.489	389.568
3	68869586	68872164	2578	+	1110032F04Rik	protein_coding	1110032F04Rik	ensembl_havana	695.324	560.825	140.716	69.8652	36.6145	31.003	23.0835	28.5966	24.5397	0.01	0.01
7	29155680	29156921	1241	+	1110035H17Rik	antisense	1110035H17Rik	ensembl_havana	17.0832	38.6568	87.0774	21.972	73.307	25.536	25.1329	24.0384	20.9129	110.639	0.01
17	34950238	34952472	2234	-	1110038B12Rik	processed_transcript	1110038B12Rik	havana	3540	1752.7	1781.24	1557.37	1774.11	1621.77	575.74	576.729	902.307	37.4821	190.725
15	76948506	76950980	2474	+	1110038F14Rik	protein_coding	1110038F14Rik	ensembl_havana	510.363	641.458	581.384	555.427	822.391	627.429	682.245	614.136	640.631	487.146	527.209
13	33935567	33960182	24615	+	1110046J04Rik	antisense	1110046J04Rik	havana	44.3313	30.1507	31.6935	25.2385	2.4503	31.7128	7.04335	12.8813	6.09818	73.5663	0.01
2	91275068	91444705	169637	-	1110051M20Rik	protein_coding	1110051M20Rik	ensembl_havana	631.493	486.652	714.206	568.195	893.365	532.263	616.748	796.452	724.11	1323.44	694.092
19	21581202	21652977	71775	-	1110059E24Rik	protein_coding	1110059E24Rik	ensembl_havana	503.402	420.866	359.614	473.989	70.7787	437.897	420.002	492.352	475.872	442.736	681.479
9	122945089	122951001	5912	-	1110059G10Rik	protein_coding	1110059G10Rik	ensembl_havana	314.727	309.441	285.396	276.346	187.913	250.231	460.192	503.661	460.365	767.493	732.5
4	124849080	124851197	2117	-	1110065P20Rik	protein_coding	1110065P20Rik	ensembl_havana	180.768	156.401	169.931	163.349	232.844	94.6993	138.635	122.753	113.642	144.963	226.14
11	82974316	82975586	1270	-	1190001M18Rik	lincRNA	1190001M18Rik	havana	24.7543	21.0905	0.893547	16.4803	17.0921	16.8159	3.02429	17.4073	12.6092	0.01	81.3978
8	120608602	120647633	39031	-	1190005I06Rik	protein_coding	1190005I06Rik	ensembl_havana	16.2485	8.29161	0.703605	3.27352	0.01	8.41293	4.29508	11.9337	1.94834	16.6643	26.7343
10	82619851	82623229	3378	-	1190007I07Rik	protein_coding	1190007I07Rik	ensembl_havana	229.668	183.711	233.266	242.49	202.555	305.316	191.92	160.065	238.426	65.2392	276.971
16	21794318	21809041	14723	+	1300002E11Rik	lincRNA	1300002E11Rik	havana	435.696	787.613	458.457	365.617	539.316	407.371	856.493	622.266	582.546	544.144	324.346
12	80115863	80117200	1337	+	1300014J16Rik	lincRNA	1300014J16Rik	havana	115.999	103.154	157.281	132.688	73.219	140.059	158.763	168.763	96.9269	273.417	262.394
9	103250521	103305083	54562	-	1300017J02Rik	protein_coding	1300017J02Rik	ensembl_havana	343.337	0.762873	2.66064	92.4268	883.399	80.3046	35.1767	20.8867	19.3934	176.268	59.5324
4	155732545	155734728	2183	-	1500002C15Rik	antisense	1500002C15Rik	ensembl_havana	91.2941	119.738	119.258	65.4287	179.668	66.9589	76.5459	108.284	109.509	120.965	96.7761
7	132874739	132931198	56459	-	1500002F19Rik	processed_transcript	1500002F19Rik	havana	17.8569	23.6728	9.78449	13.3259	24.8176	11.6089	57.8315	79.1969	55.792	20.8278	0.01
3	88782943	88832548	49605	-	1500004A13Rik	processed_transcript	1500004A13Rik	havana	901.156	1150.33	1129.33	1022.59	1682.88	1059.16	937.183	903.848	757.276	621.552	1052.23
3	127714634	127717028	2394	-	1500005C15Rik	TEC	1500005C15Rik	havana	0.783261	46.6882	40.6532	31.1206	0.01	56.0295	54.2672	57.421	34.9001	0.01	0.01
10	83722865	83762763	39898	+	1500009L16Rik	protein_coding	1500009L16Rik	ensembl_havana	15.4752	106.165	96.3167	47.591	12.2115	93.3759	68.3339	80.9073	57.191	20.8278	7.29846
5	114808196	114823469	15273	-	1500011B03Rik	protein_coding	1500011B03Rik	ensembl_havana	617.072	484.86	455.037	434.643	307.488	491.114	393.877	336.647	323.713	410.815	523.564
18	61726390	61735918	9528	+	1500015A07Rik	antisense	1500015A07Rik	havana	205.697	184.464	202.342	126.377	226.958	191.41	113.992	128.963	112.469	102.711	344.997
19	20324856	20444884	120028	+	1500015L24Rik	lincRNA	1500015L24Rik	havana	0.01	0.01	0.01	0.01	0.01	0.01	0.01	0.01	0.01	0.01	0.01
10	89686371	89700867	14496	+	1500026H17Rik	bidirectional_promoter_lncRNA	1500026H17Rik	havana	5.42283	0.01	1.77709	2.75506	14.6518	1.87732	0.01	6.09904	0.979169	0.01	0.01
19	4254031	4257652	3621	-	1500032F14Rik	lincRNA	1500032F14Rik	havana	10.0624	0.01	5.31128	0.01	0.01	0.943659	0.01	0.01	3.88668	0.01	0.01
5	24985842	24998169	12327	+	1500035N22Rik	lincRNA	1500035N22Rik	ensembl_havana	0.01	2.26862	0.01	2.75506	0.01	0.943659	0.01	0.01	0.01	0.01	23.0901
7	109998376	110151203	152827	-	1600010M07Rik	antisense	1600010M07Rik	havana	6.19609	2.26862	0.893547	1.84004	0.01	0.01	0.01	1.74973	5.82502	1.39785	38.8818
17	14943184	14959571	16387	+	1600012H06Rik	protein_coding	1600012H06Rik	ensembl_havana	582.897	479.717	430.443	370.717	367.703	373.308	483.674	595.772	467.723	746.104	453.109
7	38183217	38197569	14352	+	1600014C10Rik	protein_coding	1600014C10Rik	ensembl_havana	1360.18	840.971	572.548	1043.13	575.92	990.621	1430.78	1417.89	1422.73	1194.95	1195.32
6	86526247	86582467	56220	+	1600020E01Rik	antisense	1600020E01Rik	havana	317.047	430.653	612.309	518.825	300.167	534.997	444.116	541.065	426.445	470.493	682.695
17	71144538	71181988	37450	+	1600022D10Rik	lincRNA	1600022D10Rik	havana	0.783261	0.762873	0.01	1.84004	0.01	5.61195	1.01476	2.61959	6.79419	0.01	0.01
5	45668702	45669709	1007	-	1600023N17Rik	TEC	1600023N17Rik	havana	1.55652	6.03299	7.96193	0.925018	53.6966	4.67829	32.1624	19.147	6.79419	0.01	0.01
8	103343878	103347535	3657	-	1600027J07Rik	lincRNA	1600027J07Rik	havana	0.01	0.01	0.01	0.01	0.01	0.01	0.01	0.01	0.01	0.01	0.01
9	58202897	58208809	5912	+	1600029O15Rik	transcribed_processed_pseudogene	1600029O15Rik	havana	17.0217	5.28011	22.0987	6.41513	0.01	0.943659	0.01	1.74973	2.91751	31.9307	0.01
17	47412734	47437377	24643	-	1700001C19Rik	protein_coding	1700001C19Rik	ensembl_havana	8.69226	2.26862	2.66064	0.01	0.01	0.01	5.03382	12.4302	17.3709	0.01	0.01
8	61281522	61288873	7351	-	1700001D01Rik	antisense	1700001D01Rik	havana	0.01	2.26862	0.01	2.75506	14.6518	3.74464	0.01	0.01	0.979169	0.01	0.01
14	66295334	66297130	1796	-	1700001G11Rik	processed_transcript	1700001G11Rik	havana	2.32978	1.51575	0.01	0.01	53.6966	13.0812	3.02429	6.96891	2.91751	5.56142	21.8754
1	33669824	33670713	889	+	1700001G17Rik	TEC	1700001G17Rik	ensembl_havana	12.3822	13.5617	21.2151	10.0752	0.01	11.2139	58.2863	39.1538	27.1467	0.01	76.5388
5	146182441	146185305	2864	-	1700001J03Rik	protein_coding	1700001J03Rik	ensembl_havana	0.01	2.26862	4.42774	2.75506	0.01	3.74464	0.01	1.74973	3.88668	0.01	0.01
12	110667688	110682620	14932	-	1700001K19Rik	protein_coding	1700001K19Rik	ensembl_havana	12.3822	18.079	15.9139	11.9052	0.01	10.2802	5.03382	12.1881	14.5475	0.01	0.01
15	83353847	83367283	13436	-	1700001L05Rik	lincRNA	1700001L05Rik	ensembl_havana	149.249	99.3893	163.466	147.328	63.4578	118.585	73.3578	93.9552	121.156	73.5663	31.5933
2	30794769	30803662	8893	-	1700001O22Rik	protein_coding	1700001O22Rik	ensembl_havana	0.783261	3.77437	0.01	0.01	0.01	1.87732	8.04811	15.6675	7.76336	0.01	0.01
11	97771481	97775919	4438	-	1700001P01Rik	protein_coding	1700001P01Rik	ensembl_havana	2.32978	1.51575	0.01	0.01	0.01	5.61195	0.01	0.01	9.70169	0.01	0.01
6	83156404	83162946	6542	+	1700003E16Rik	protein_coding	1700003E16Rik	ensembl_havana	0.01	1.51575	0.01	0.01	0.01	0.01	0.01	0.879863	0.01	0.01	0.01
2	154547085	154550004	2919	+	1700003F12Rik	protein_coding	1700003F12Rik	ensembl_havana	60.3243	39.1594	53.0228	34.7807	31.7339	38.29	10.0576	19.147	10.6709	0.01	0.01
7	116081759	116093160	11401	-	1700003G18Rik	processed_transcript	1700003G18Rik	havana	0.01	1.51575	6.19483	3.67007	4.8906	0.01	7.04335	0.01	11.64	0.01	0.01
6	149199095	149215186	16091	-	1700003I16Rik	lincRNA	1700003I16Rik	havana	2.32978	1.51575	1.77709	3.67007	0.01	0.943659	4.02906	0.01	0.01	0.01	0.01
3	8462228	8463036	808	-	1700003N22Rik	processed_pseudogene	1700003N22Rik	havana	5.42283	11.8321	12.3797	8.24517	24.8935	20.0185	5.04502	12.3883	12.7276	4.17356	40.0965
10	120364157	120384337	20180	+	1700006J14Rik	antisense	1700006J14Rik	ensembl_havana	2.32978	0.01	0.01	0.01	0.01	0.01	12.0672	2.61959	5.82502	43.0335	0.01
16	31376506	31379134	2628	-	1700007E05Rik	transcribed_processed_pseudogene	1700007E05Rik	havana	15.5004	27.947	38.0025	36.689	17.0921	15.9819	19.1005	37.4141	24.3646	61.0756	1.22474
11	59725917	59740155	14238	-	1700007J10Rik	processed_transcript	1700007J10Rik	havana	20.888	37.6537	41.5367	43.9309	73.219	24.2851	30.1529	34.8045	29.0851	0.01	0.01
2	28462001	28466333	4332	-	1700007K13Rik	protein_coding	1700007K13Rik	ensembl_havana	3.10304	3.77437	0.01	0.01	0.01	0.01	0.01	0.01	0.01	0.01	0.01
16	33379854	33380728	874	-	1700007L15Rik	bidirectional_promoter_lncRNA	1700007L15Rik	havana	40.9928	30.1249	30.0506	41.1858	161.07	28.0198	37.1863	42.6333	34.9001	34.7064	10.9427
5	121835195	121835829	634	+	1700008B11Rik	antisense	1700008B11Rik	havana	65.7372	156.608	141.378	89.6818	97.622	143.793	187.901	221.825	128.91	99.9355	273.327
7	127510438	127512870	2432	-	1700008J07Rik	antisense	1700008J07Rik	havana	172.404	233.429	286.138	201.444	309.818	294.035	288.131	304.559	290.984	171.662	413.735
7	44360043	44385821	25778	-	1700008O03Rik	protein_coding	1700008O03Rik	ensembl_havana	0.783261	11.3031	0.01	0.01	0.01	0.943659	0.01	3.48945	11.64	0.01	0.01
4	39450295	39451777	1482	+	1700009N14Rik	protein_coding	1700009N14Rik	ensembl_havana	0.01	0.01	0.01	0.01	0.01	0.01	0.01	0.01	0.01	0.01	0.01
2	173719415	173722090	2675	+	1700010B08Rik	protein_coding	1700010B08Rik	ensembl_havana	2.32978	3.77437	1.77709	2.75506	24.413	8.41293	0.01	0.01	0.01	0.01	0.01
15	64314497	64316077	1580	+	1700010G06Rik	antisense	1700010G06Rik	havana	2.32978	8.29161	0.893547	0.01	21.9727	0.01	1.01476	0.01	1.94834	0.01	0.01
17	8988333	9011950	23617	+	1700010I14Rik	protein_coding	1700010I14Rik	ensembl_havana	116.772	137.786	162.583	152.818	261.122	130.722	134.648	128.75	135.694	27.7671	32.808
7	82851599	82859850	8251	+	1700010L04Rik	lincRNA	1700010L04Rik	ensembl_havana	0.01	4.52724	6.19483	4.58509	0.01	14.9485	5.03382	14.7977	5.82502	0.01	0.01
13	35167927	35188018	20091	+	1700011B04Rik	processed_transcript	1700011B04Rik	havana	0.01	1.51575	0.01	3.67007	0.01	0.01	0.01	6.09904	0.979169	0.01	0.01
8	46946795	46948800	2005	-	1700011L03Rik	lincRNA	1700011L03Rik	havana	30.1672	9.79736	0.01	8.24517	4.8906	21.4842	32.1624	26.9758	19.3934	0.01	0.01
4	117213334	117213783	449	-	1700012C08Rik	processed_transcript	1700012C08Rik	havana	0.01	0.663871	0.01	0.01	0.01	0.01	0.01	0.01	0.01	0.01	0.01
7	111083064	111122685	39621	-	1700012D14Rik	processed_transcript	1700012D14Rik	havana	141.959	113.064	169.699	128.372	104.943	92.0578	197.875	163.812	105.678	51.3606	68.0356
3	153296504	153298650	2146	-	1700012D16Rik	sense_intronic	1700012D16Rik	havana	6.19609	3.02149	35.3519	12.8203	24.413	33.6217	9.05287	6.96891	6.79419	0.01	0.01
15	53621655	53623271	1616	+	1700015H07Rik	antisense	1700015H07Rik	havana	0.01	3.77437	0.01	0.01	0.01	4.67829	0.01	0.01	0.979169	0.01	0.01
6	113631649	113633145	1496	-	1700015O11Rik	lincRNA	1700015O11Rik	havana	0.01	0.01	0.01	0.01	0.01	0.01	3.02429	0.879863	5.82502	0.01	0.01
8	120536892	120537727	835	-	1700016A09Rik	TEC	1700016A09Rik	havana	35.58	83.579	39.7696	47.591	126.906	56.9632	143.691	147.09	74.6855	26.3792	36.4523
7	118740449	118741182	733	-	1700016B15Rik	TEC	1700016B15Rik	havana	1.73004	1.55381	4.42774	7.33015	21.9727	2.81098	11.3281	8.17573	2.91751	0.01	0.01
8	11654924	11701064	46140	-	1700016D06Rik	protein_coding	1700016D06Rik	ensembl_havana	3.10304	2.26862	9.72902	2.75506	0.01	1.87732	4.02906	7.83877	3.88668	0.01	0.01
16	3908825	3909193	368	-	1700016D08Rik	TEC	1700016D08Rik	ensembl_havana	3.64726	5.81504	5.77506	3.25283	0.01	4.12423	4.38244	3.75059	0.01	38.2859	0.0100003
11	75999912	76003570	3658	+	1700016K19Rik	protein_coding	1700016K19Rik	ensembl_havana	3.10304	0.01	5.31128	3.67007	0.01	6.54561	0.01	1.74973	0.01	0.01	0.01
9	57253117	57262613	9496	-	1700017B05Rik	protein_coding	1700017B05Rik	ensembl_havana	2478.29	3252.35	4551.06	4331.69	4380.32	4373.14	3961.72	4602.53	5382.86	7134.87	6713.58
13	31565492	31625793	60301	-	1700018A04Rik	lincRNA	1700018A04Rik	ensembl_havana	2.32978	98.6364	0.01	0.01	0.01	0.01	0.01	0.01	0.01	0.01	0.01
18	46199021	46199732	711	+	1700018A14Rik	TEC	1700018A14Rik	ensembl_havana	3.10304	3.77437	5.31128	1.84004	14.6518	4.67829	0.01	2.61959	1.94834	0.01	40.0965
6	126822377	126825178	2801	+	1700018A23Rik	antisense	1700018A23Rik	havana	10.0624	4.52724	1.77709	1.84004	0.01	3.74464	1.01476	0.879863	4.85585	0.01	0.01
19	29046245	29048730	2485	+	1700018L02Rik	antisense	1700018L02Rik	havana	79.0845	93.1275	163.651	87.9723	126.472	84.432	92.9144	161.193	93.835	0.01	238.682
13	35184370	35212049	27679	-	1700019C18Rik	lincRNA	1700019C18Rik	havana	3.8763	0.01	0.893547	5.50011	0.01	5.61195	8.04811	6.96891	6.79419	0.01	0.01
1	52922324	53020180	97856	-	1700019D03Rik	protein_coding	1700019D03Rik	ensembl_havana	42.3669	63.7115	72.4702	67.5227	0.01	60.1308	44.0446	110.6	68.2055	37.6699	43.7407
9	14089620	14118302	28682	+	1700019J19Rik	lincRNA	1700019J19Rik	havana	1.55652	12.8088	0.01	2.75506	0.01	0.01	0.01	6.96891	4.85585	0.01	0.01
9	119983146	119988093	4947	+	1700019L13Rik	antisense	1700019L13Rik	havana	12.3822	47.0874	45.0709	59.4862	73.219	45.936	102.672	95.1522	32.9618	462.166	403.305
2	130405259	130406075	816	+	1700020A23Rik	protein_coding	1700020A23Rik	ensembl_havana	6.9693	7.55607	0.01	0.925018	0.01	3.74464	0.01	0.01	0.01	0.01	0.01
19	5502767	5503788	1021	-	1700020D05Rik	protein_coding	1700020D05Rik	havana	51.0452	112.941	47.7216	35.6957	246.48	33.6217	26.1339	30.4552	19.3934	120.753	17.0164
8	70488181	70489070	889	+	1700020G03Rik	TEC	1700020G03Rik	havana	0.01	1.51575	1.77709	1.84004	0.01	4.67829	2.01953	0.01	0.979169	0.01	0.01
11	83437677	83441234	3557	+	1700020L24Rik	protein_coding	1700020L24Rik	ensembl_havana	10.265	8.62738	21.3293	8.24516	51.2563	7.47927	53.5339	17.8432	37.6906	283.132	82.976
9	120913774	120915253	1479	-	1700020M21Rik	lincRNA	1700020M21Rik	havana	0.01	0.01	0.01	0.01	0.01	0.01	0.01	0.01	0.01	0.01	34.0228
1	91404879	91406030	1151	-	1700020N18Rik	lincRNA	1700020N18Rik	havana	6.96935	4.52724	4.42774	0.925018	0.01	3.74464	0.01	6.96891	1.94834	83.2813	0.01
10	21419358	21426566	7208	+	1700021A07Rik	lincRNA	1700021A07Rik	ensembl_havana	8.51587	45.9353	11.4961	17.3953	0.01	8.41293	0.01	0.01	0.01	0.01	0.01
5	119805329	119807870	2541	-	1700021F13Rik	lincRNA	1700021F13Rik	havana	0.01	0.01	0.01	0.01	0.01	0.01	0.01	0.01	0.01	0.01	0.01
4	117002166	117003013	847	-	1700021J08Rik	antisense	1700021J08Rik	havana	7.11064	34.6605	16.7974	21.2088	73.219	14.9485	26.7579	8.82161	20.3626	62.0278	0.01
4	42969604	42983641	14037	+	1700022I11Rik	protein_coding	1700022I11Rik	ensembl_havana	88.5542	85.596	88.5936	120.63	19.5324	113.574	148.085	143.259	125.292	18.0521	42.1229
17	25985808	25991031	5223	+	1700022N22Rik	antisense	1700022N22Rik	havana	17.8753	4.77831	30.5894	7.33015	34.1742	25.9725	16.0862	10.3486	13.8026	0.01	20.3888
17	29093416	29094462	1046	-	1700023B13Rik	TEC	1700023B13Rik	havana	75.7177	40.6616	3.44452	29.2694	0.01	62.4807	115.027	110.579	72.895	0.01	31.5933
13	80884224	80885525	1301	-	1700023H06Rik	processed_transcript	1700023H06Rik	havana	23.9811	41.418	19.448	73.2115	63.4578	70.0344	494.354	162.674	133.755	360.852	232.026
5	67607218	67607827	609	-	1700025A08Rik	TEC	1700025A08Rik	havana	7.74261	0.01	0.01	0.01	14.6518	0.01	0.01	0.01	0.01	0.01	0.01
10	119413444	119426865	13421	+	1700025F24Rik	lincRNA	1700025F24Rik	havana	0.01	1.51575	1.77709	5.50011	0.01	0.01	0.01	0.01	0.01	0.01	0.01
1	151852403	152090126	237723	-	1700025G04Rik	protein_coding	1700025G04Rik	ensembl_havana	17.7708	89.602	233.266	390.723	246.48	400.55	376.796	426.243	482.656	474.656	663.26
10	83139150	83142039	2889	-	1700025N21Rik	antisense	1700025N21Rik	havana	23.2078	24.8548	13.2632	13.7353	34.1742	0.01	4.02906	4.35932	1.94834	0.01	0.01
6	39063878	39067599	3721	-	1700025N23Rik	antisense	1700025N23Rik	havana	3.8763	5.28011	1.77709	0.01	12.2115	0.01	0.01	0.01	0.01	0.01	0.01
2	132490634	132524058	33424	+	1700026D11Rik	antisense	1700026D11Rik	havana	3.10304	9.04448	4.42774	10.0752	12.2115	19.6168	37.1863	19.147	19.3934	13.8885	21.8754
13	47106419	47109520	3101	+	1700026N04Rik	bidirectional_promoter_lncRNA	1700026N04Rik	havana	3.8763	0.01	0.893547	3.67007	4.8906	6.54561	0.01	0.01	0.979169	0.01	0.01
15	78911966	78913661	1695	-	1700027A07Rik	antisense	1700027A07Rik	havana	4.64956	5.28011	1.77709	0.01	0.01	1.87732	0.01	0.01	1.94834	0.01	0.01
5	64454813	64467944	13131	-	1700027F09Rik	lincRNA	1700027F09Rik	havana	2.32978	9.79736	0.01	6.41513	0.01	2.81098	0.01	0.01	0.01	0.01	0.01
10	43745809	43765837	20028	+	1700027J07Rik	lincRNA	1700027J07Rik	havana	340.245	344.073	113.988	551.766	1864.4	568.608	2266.76	2352.12	1863.72	0.01	61.9619
5	151368675	151432119	63444	+	1700028E10Rik	processed_transcript	1700028E10Rik	havana	60.2427	125.74	61.6105	51.251	82.9802	46.6929	11.0624	37.6555	21.3317	59.6877	0.01
7	44229811	44246696	16885	-	1700028J19Rik	protein_coding	1700028J19Rik	ensembl_havana	16.2485	15.8203	9.72902	1.84004	0.01	3.74464	11.0624	7.83877	8.73252	38.8699	75.3241
5	107534709	107551543	16834	+	1700028K03Rik	protein_coding	1700028K03Rik	ensembl_havana	67.2866	55.132	114.286	61.8889	108.865	54.8216	43.3359	76.6195	65.0804	12.8719	93.5451
11	103264860	103267746	2886	-	1700028N14Rik	processed_transcript	1700028N14Rik	havana	12.3822	9.79736	16.7974	6.41513	4.8906	16.8159	25.1291	20.0169	9.70169	9.72498	48.5997
8	13550733	13562462	11729	-	1700029H14Rik	protein_coding	1700029H14Rik	ensembl_havana	1.55652	0.01	7.96193	0.925018	0.01	9.34659	13.0719	0.01	3.88668	0.01	31.5933
2	92382538	92385709	3171	+	1700029I15Rik	protein_coding	1700029I15Rik	ensembl_havana	47.1789	78.3088	83.0634	45.7609	112.264	50.4276	84.4102	96.5648	39.7459	43.0335	173.718
8	45953606	45975441	21835	-	1700029J07Rik	protein_coding	1700029J07Rik	ensembl_havana	44.8591	60.2399	146.679	41.1858	107.383	35.489	33.1672	19.147	44.5918	117.978	2.43949
17	28905265	28906772	1507	+	1700030A11Rik	antisense	1700030A11Rik	havana	16.2485	3.02149	7.96193	13.7353	36.6145	14.0149	2.01953	4.35932	2.91751	0.01	0.01
12	20804381	20815780	11399	-	1700030C10Rik	processed_transcript | transcribed_unprocessed_pseudogene	1700030C10Rik	ensembl_havana | havana	1.55652	119.717	1.77709	3.67007	0.01	5.61195	3.02429	44.373	27.1467	5.56142	21.8754
11	23497753	23499662	1909	+	1700030C12Rik	processed_transcript	1700030C12Rik	ensembl_havana	6.19609	0.01	0.01	0.01	21.9727	1.9022	0.01	1.79796	0.01	23.6035	30.3786
8	116969594	116978960	9366	-	1700030J22Rik	protein_coding	1700030J22Rik	ensembl_havana	3.10304	17.3261	19.448	20.1404	0.01	21.4842	39.1958	17.4073	19.3934	76.342	0.01
8	72443880	72461002	17122	+	1700030K09Rik	protein_coding	1700030K09Rik	ensembl_havana	3415.95	802.668	1045.37	1151.99	1094.31	1214.48	1137.92	1054.37	997.308	403.692	215.727
1	191886130	191907528	21398	-	1700034H15Rik	antisense	1700034H15Rik	ensembl_havana	46.4825	24.9832	16.5104	23.061	59.7924	8.41447	9.15229	1.98449	0.01	40.1223	0.01
3	40900196	40902544	2348	-	1700034I23Rik	protein_coding	1700034I23Rik	ensembl_havana	35.58	65.51	48.6051	38.4408	58.5772	33.3786	29.1481	39.7837	25.1611	36.0942	37.5391
6	146950329	146954423	4094	-	1700034J05Rik	protein_coding	1700034J05Rik	ensembl_havana	3.10304	5.28011	24.7493	10.0752	46.3757	27.0861	14.0767	16.5374	3.88668	48.5849	0.01
1	9747648	9791925	44277	+	1700034P13Rik	antisense	1700034P13Rik	havana	51.8293	32.1589	21.5201	25.3563	87.5337	34.6154	22.5529	18.8167	36.1384	43.7547	0.01
9	60743120	60770277	27157	+	1700036A12Rik	lincRNA	1700036A12Rik	ensembl_havana	61.8709	100.895	15.9139	18.3104	0.01	14.9485	144.696	130.489	71.7285	0.01	0.01
16	3895179	3908690	13511	-	1700037C18Rik	protein_coding	1700037C18Rik	ensembl_havana	191.638	219.921	238.044	218.319	92.7414	250.024	217.001	256.941	177.866	241.804	122.746
13	75700162	75707173	7011	-	1700037F03Rik	antisense	1700037F03Rik	havana	1.55652	0.01	0.01	0.01	0.01	0.01	0.01	0.01	0.01	0.01	29.1638
2	131146324	131160082	13758	-	1700037H04Rik	protein_coding	1700037H04Rik	ensembl_havana	751.619	701.686	359.613	547.193	1256.76	674.11	716.409	548.024	737.548	484.372	433.673
3	94409395	94412920	3525	-	1700040D17Rik	lincRNA	1700040D17Rik	havana	0.01	13.5617	1.77709	0.925018	0.01	0.01	2.01953	0.01	0.01	0.01	0.01
6	71543192	71544115	923	-	1700040L08Rik	antisense	1700040L08Rik	havana	0.01	0.762873	0.01	0.01	0.01	0.01	6.03858	4.39514	8.73252	0.01	0.01
8	22805766	22809538	3772	+	1700041G16Rik	lincRNA	1700041G16Rik	ensembl_havana	16.2485	8.29161	15.9139	3.67007	14.6518	32.6881	57.2815	31.3251	41.6843	98.5477	165.215
11	11868123	11885322	17199	+	1700042O10Rik	antisense	1700042O10Rik	havana	37.1265	9.04448	5.31128	1.84004	0.01	13.0812	13.0719	5.22918	0.01	0.01	0.01
11	58322988	58324440	1452	+	1700047K16Rik	processed_transcript	1700047K16Rik	havana	26.3009	25.6077	28.2835	43.9309	14.6518	34.5554	25.1291	24.3662	13.5784	0.01	0.01
1	182287990	182303326	15336	+	1700047M11Rik	lincRNA	1700047M11Rik	havana	4.64956	24.8548	1.77709	0.01	0.01	0.01	50.2482	20.0169	65.9135	122.141	149.423
1	10057025	10057945	920	-	1700047N06Rik	TEC	1700047N06Rik	havana	13.1554	24.8548	24.7493	25.6305	31.7339	25.2188	15.0815	13.0579	26.1776	37.4821	0.01
16	92308716	92312469	3753	-	1700048M11Rik	antisense	1700048M11Rik	havana	1.55652	2.26862	9.72902	0.01	0.01	0.01	2.01953	0.879863	2.91751	0.01	0.01
9	121937223	121947017	9794	+	1700048O20Rik	lincRNA	1700048O20Rik	ensembl_havana	1982.83	1573.03	2002.47	2005.07	611.758	2140.91	1047	1341.67	1019.65	0.01	0.01
6	134245671	134246367	696	-	1700051K13Rik	TEC	1700051K13Rik	havana	16.2485	29.3721	39.7696	27.4606	17.0921	40.1573	10.0576	33.0648	13.5784	0.01	0.01
8	85432686	85433324	638	+	1700051O22Rik	TEC	1700051O22Rik	ensembl_havana	6.96935	0.01	4.42774	5.55733	0.01	18.8479	10.3313	13.0579	10.1241	37.4821	0.01
11	105177726	105181434	3708	-	1700052K11Rik	antisense	1700052K11Rik	havana	374.522	421.19	279.021	242.866	379.998	300.542	580.752	573.421	382.647	506.577	247.818
19	53033648	53084517	50869	+	1700054A03Rik	processed_transcript	1700054A03Rik	havana	5.42283	6.03299	1.77709	0.01	14.6518	3.74464	1.01476	4.35932	2.91751	0.01	0.01
14	25706406	25707274	868	-	1700054O19Rik	TEC	1700054O19Rik	havana	2.32978	4.52724	0.893547	1.84004	0.01	3.74464	10.0576	17.4073	11.64	0.01	44.9555
4	45011687	45015407	3720	+	1700055D18Rik	antisense	1700055D18Rik	ensembl_havana	75.3387	51.3879	102.991	67.2666	68.6816	79.4595	48.6272	50.2152	28.147	111.038	74.2698
1	184033030	184034302	1272	-	1700056E22Rik	protein_coding	1700056E22Rik	ensembl_havana	54.1382	79.8146	99.8509	107.067	131.786	104.58	248.186	135.709	94.9885	495.474	273.327
16	17047520	17049112	1592	+	1700056N10Rik	lincRNA	1700056N10Rik	havana	150.023	171.665	154.631	113.472	97.622	126.054	127.615	148.757	98.8653	51.3606	148.209
7	19258492	19259740	1248	+	1700058P15Rik	antisense	1700058P15Rik	havana	0.01	0.01	9.72902	11.9052	7.3309	4.67829	3.02429	8.70863	0.01	0.01	0.01
4	53562983	53564698	1715	-	1700060J05Rik	antisense	1700060J05Rik	havana	5.42283	8.00075	1.77709	0.01	0.01	6.54561	11.0624	8.70863	4.85585	69.4027	52.2439
19	5488744	5489199	455	-	1700061A03Rik	TEC	1700061A03Rik	havana	0.01	7.53873	2.66064	0.01	0.01	0.943659	11.0624	7.83877	9.70169	0.01	0.01
6	122391379	122392688	1309	+	1700063H04Rik	lincRNA	1700063H04Rik	ensembl_havana	0.01	0.01	0.01	4.58509	12.2115	0.01	1.01476	0.01	0.01	0.01	0.01
17	28951855	28952409	554	-	1700063J08Rik	bidirectional_promoter_lncRNA	1700063J08Rik	havana	2.32978	0.762873	6.19483	0.925018	0.01	10.2802	14.0767	6.09904	1.94834	26.3792	54.6734
9	95855418	95858323	2905	-	1700065D16Rik	antisense	1700065D16Rik	ensembl_havana	26.3768	43.4328	60.2101	48.1907	29.0132	32.7563	83.882	77.6332	54.2366	82.609	0.01
18	35703225	35730870	27645	+	1700066B19Rik	protein_coding	1700066B19Rik	ensembl_havana	42.5393	68.5215	27.4	15.5653	29.2936	35.489	11.0624	13.9278	25.2084	0.01	0.01
1	57377620	57385424	7804	+	1700066M21Rik	protein_coding	1700066M21Rik	ensembl_havana	162.395	74.5445	189.089	178.439	80.5399	198.879	242.158	233.133	243.272	138.795	103.263
8	84001502	84004771	3269	+	1700067K01Rik	protein_coding	1700067K01Rik	ensembl_havana	10.0624	12.056	14.1468	33.8657	48.816	23.3515	3.02429	17.4073	11.64	36.0942	23.0901
7	121707075	121708014	939	+	1700069B07Rik	antisense	1700069B07Rik	ensembl_havana	24.7543	13.5617	10.6126	47.591	0.01	19.6168	16.0862	5.22918	25.2084	0.01	0.01
17	43588340	43592443	4103	-	1700071M16Rik	antisense	1700071M16Rik	havana	28.9153	13.7191	20.3316	1.84004	0.01	0.01	4.02906	0.01	9.96118	0.01	49.8145
12	54862647	54863668	1021	+	1700081N11Rik	bidirectional_promoter_lncRNA	1700081N11Rik	havana	0.01	2.26862	3.54419	0.01	0.01	0.01	9.05287	0.01	2.91751	0.01	0.01
8	104641807	104658559	16752	+	1700082M22Rik	antisense	1700082M22Rik	havana	2.32978	0.01	0.01	1.84004	0.01	8.41293	0.01	0.01	0.01	0.01	0.01
9	21091755	21128394	36639	+	1700084C06Rik	antisense	1700084C06Rik	ensembl_havana	20.687	32.4059	32.5709	23.8471	19.767	28.4662	21.1008	16.1473	39.0355	0.0107335	0.01
2	30236795	30238224	1429	-	1700084E18Rik	antisense	1700084E18Rik	ensembl_havana	51.8185	30.1249	60.9748	85.1067	21.9727	69.1008	104.505	73.0785	77.5436	58.2999	82.6125
15	33403985	33405977	1992	-	1700084J12Rik	transcribed_processed_pseudogene	1700084J12Rik	havana	0.01	39.9123	5.31128	6.41513	0.01	0.01	3.02429	9.57849	1.94834	92.9963	100.834
18	38238405	38250566	12161	-	1700086O06Rik	lincRNA	1700086O06Rik	havana	297.226	209.568	117.827	185.406	287.965	204.487	101.625	79.4686	73.9913	1.39785	12.1574
4	129050097	129057984	7887	-	1700086P04Rik	lincRNA	1700086P04Rik	havana	6.19609	2.26862	0.01	0.925018	0.01	1.87732	11.0624	0.01	5.82502	0.01	0.01
14	103424905	103449868	24963	+	1700087I21Rik	lincRNA	1700087I21Rik	havana	5.42283	7.53873	0.01	14.6503	82.9802	14.9485	0.01	6.09904	11.64	0.01	0.01
15	79129349	79141254	11905	-	1700088E04Rik	protein_coding	1700088E04Rik	ensembl_havana	42.5081	68.5186	36.6778	17.4714	0.107204	28.2872	20.579	23.7567	9.94928	117.978	0.01
19	8740718	8741226	508	+	1700092M07Rik	protein_coding	1700092M07Rik	ensembl_havana	13.1554	33.1364	34.4683	20.1404	48.816	6.54561	24.1243	13.9278	6.79419	49.9728	0.01
16	96082676	96089071	6395	+	1700093J21Rik	bidirectional_promoter_lncRNA	1700093J21Rik	havana	0.01	1.51575	6.19483	0.01	0.01	0.01	0.01	1.74973	0.01	0.01	0.01
11	23516203	23521156	4953	-	1700093K21Rik	protein_coding	1700093K21Rik	ensembl_havana	0.01	3.77437	11.4961	1.84004	19.5324	1.87732	5.03382	0.01	0.01	0.01	0.01
3	90062796	90068348	5552	+	1700094D03Rik	protein_coding	1700094D03Rik	ensembl_havana	75.1961	123.113	117.493	91.1114	70.0414	94.111	69.5141	100.769	93.3964	0.01	75.6031
10	76389015	76401508	12493	+	1700094J05Rik	antisense	1700094J05Rik	havana	6.98518	7.62021	20.437	1.86896	0.01	12.216	30.5183	9.66581	11.661	0.01	0.01
4	138137595	138138519	924	-	1700095J12Rik	antisense	1700095J12Rik	havana	46.4056	65.51	38.8861	58.5712	85.4205	35.489	37.1863	21.7566	26.1776	15.2764	51.0292
5	25530013	25531467	1454	+	1700096K18Rik	lincRNA	1700096K18Rik	havana	34.8067	59.487	41.5367	27.4606	41.4951	11.2139	94.4578	53.0717	24.2392	197.085	60.7471
17	30622441	30626906	4465	-	1700097N02Rik	bidirectional_promoter_lncRNA	1700097N02Rik	havana	150.504	301.098	166.724	831.887	191.666	813.85	315.932	219.53	191.51	65.7535	52.5379
13	102760255	102761897	1642	+	1700099I09Rik	antisense	1700099I09Rik	havana	5.42283	12.8088	6.19483	12.8203	19.5324	25.2188	6.03858	13.0579	13.5784	47.197	19.4459
14	114940227	114945949	5722	-	1700100I10Rik	lincRNA	1700100I10Rik	havana	0.01	0.01	3.54419	0.01	0.01	2.81098	3.02429	0.879863	0.979169	0.01	0.01
6	129531950	129533818	1868	-	1700101I11Rik	processed_transcript	1700101I11Rik	havana	24.1983	13.4918	31.8981	54.4344	38.1409	53.3934	63.6187	48.0765	76.7687	336.838	378.63
9	108392805	108410935	18130	+	1700102P08Rik	protein_coding	1700102P08Rik	ensembl_havana	30.1672	12.8088	8.84547	5.50011	0.01	40.1573	22.1148	15.6675	8.73252	5.56142	66.8208
19	7382537	7383562	1025	+	1700105P06Rik	antisense	1700105P06Rik	havana	52.327	65.344	44.8604	65.3911	133.489	61.062	64.2576	78.7266	70.3437	0.01	122.299
14	76672963	76687170	14207	+	1700108F19Rik	processed_transcript	1700108F19Rik	havana	2.32978	2.26862	0.01	0.01	0.01	0.01	16.0862	12.1881	2.91751	0.01	0.01
14	61292980	61318147	25167	-	1700109G14Rik	antisense	1700109G14Rik	havana	8.51587	0.01	0.01	1.84004	0.01	3.74464	0.01	0.01	0.01	0.01	0.01
5	3571566	3584357	12791	+	1700109H08Rik	protein_coding	1700109H08Rik	ensembl_havana	437.676	495.401	470.057	381.573	156.189	412.687	334.596	328.818	308.206	376.119	198.013
15	77084398	77096315	11917	+	1700109K24Rik	antisense	1700109K24Rik	havana	0.01	2.26862	2.66064	1.84004	0.01	0.01	0.01	0.01	0.01	0.01	0.01
9	40323426	40343565	20139	+	1700110K17Rik	antisense	1700110K17Rik	havana	18.5683	23.3958	19.448	10.9902	14.6518	16.5636	5.03382	0.879863	0.01	0.01	0.01
7	67204082	67222537	18455	-	1700112J16Rik	lincRNA	1700112J16Rik	havana	0.01	0.01	10.6126	3.67007	0.01	0.01	0.01	0.879863	0.01	0.01	0.01
3	88171556	88177786	6230	-	1700113A16Rik	antisense	1700113A16Rik	havana	12.6457	19.9029	43.3662	43.1215	0.01	26.96	36.2565	38.9163	42.6828	48.8094	122.467
16	34935854	34939330	3476	-	1700119H24Rik	antisense	1700119H24Rik	havana	0.01	0.01	11.4961	2.75506	0.01	5.61195	1.01476	1.74973	0.01	0.01	0.01
15	99249511	99262045	12534	+	1700120C14Rik	processed_transcript	1700120C14Rik	havana	33.4751	25.0205	31.8177	36.2073	51.2563	18.6832	45.9869	39.1538	21.3317	38.8699	32.8081
19	37465253	37471835	6582	+	1700122C19Rik	processed_transcript	1700122C19Rik	havana	6.19609	3.77437	3.54419	11.9052	0.01	4.67829	7.04335	3.48945	5.82502	0.01	0.01
8	84847188	84848416	1228	+	1700122E12Rik	processed_transcript	1700122E12Rik	havana	1.55652	0.762873	2.66064	0.01	19.5324	2.81098	4.02906	0.01	1.94834	0.01	42.526
4	11966565	11994281	27716	+	1700123M08Rik	processed_transcript	1700123M08Rik	havana	15.4752	10.5502	28.2835	6.41513	0.01	9.34659	2.01953	0.879863	11.64	0.01	24.3049
4	10479962	10797812	317850	-	1700123O12Rik	lincRNA	1700123O12Rik	havana	0.01	0.01	0.01	0.01	0.01	0.01	0.01	0.01	0.01	48.5849	0.01
14	54686216	54690742	4526	+	1700123O20Rik	protein_coding	1700123O20Rik	ensembl_havana	648.475	625.669	480.661	671.727	936.885	617.753	832.75	753.218	768.858	719.012	368.077
6	83761756	83762866	1110	-	1700124L16Rik	antisense	1700124L16Rik	havana	25.8663	19.2255	33.5848	21.0554	21.9727	23.7919	20.1053	9.57849	11.64	29.1549	0.01
8	68368434	68375711	7277	+	1700125H03Rik	antisense	1700125H03Rik	havana	5.42283	4.52724	0.01	3.67007	0.01	0.01	20.1053	11.3182	3.88668	0.01	0.01
6	143201397	143221449	20052	-	1700126G02Rik	antisense	1700126G02Rik	havana	29.3939	39.1594	20.3316	52.166	53.6966	46.0193	4.06043	16.582	17.455	0.01	0.01
1	98131456	98144656	13200	+	1810006J02Rik	lincRNA	1810006J02Rik	havana	0.01	3.77437	62.7418	14.6503	48.816	0.943659	0.01	0.01	0.01	0.01	2.43949
8	124305132	124306508	1376	-	1810008B01Rik	antisense	1810008B01Rik	havana	51.3369	70.0312	49.3956	62.7457	115.62	72.5849	45.7972	32.4718	53.5831	0.01	0.01
19	8888853	8890882	2029	+	1810009A15Rik	protein_coding	1810009A15Rik	ensembl_havana	368.03	302.273	339.965	338.151	35.9845	310.849	255.856	310.134	298.557	285.236	217.146
11	107025681	107030444	4763	+	1810010H24Rik	protein_coding	1810010H24Rik	ensembl_havana	20.1148	8.29161	0.01	3.67007	78.0996	2.81098	4.02906	6.09904	4.85585	0.01	0.01
2	26138546	26139544	998	+	1810012K08Rik	lincRNA	1810012K08Rik	havana	37.6845	15.7928	17.4588	12.889	67.6804	28.7538	33.6718	20.9162	38.7344	46.9298	87.4461
8	22398721	22399597	876	+	1810012K16Rik	lincRNA	1810012K16Rik	havana	6.19609	0.01	2.66064	0.925018	0.01	1.87732	14.0767	4.35932	5.82502	0.01	0.01
3	157925220	157938356	13136	+	1810013D15Rik	antisense	1810013D15Rik	ensembl_havana	6.19609	3.77437	4.42774	0.01	14.6518	0.01	2.01953	1.74973	0.01	0.01	0.01
16	8830100	8858923	28823	+	1810013L24Rik	protein_coding	1810013L24Rik	ensembl_havana	2454.34	1997.38	1658.43	1866.65	2537.92	2034.45	2474.75	2594.81	2356.06	1858.35	2187.76
10	86685525	86694807	9282	+	1810014B01Rik	transcribed_unprocessed_pseudogene	1810014B01Rik	havana	240.442	190.967	266.456	304.941	398.598	311.234	240.215	248.791	326.449	281.545	354.788
17	29717072	29719154	2082	+	1810014P07Rik	bidirectional_promoter_lncRNA	1810014P07Rik	havana	7.74261	14.3146	0.01	6.41513	0.01	2.81098	2.01953	6.09904	8.73252	0.01	0.01
8	106135400	106138526	3126	+	1810019D21Rik	processed_transcript	1810019D21Rik	havana	0.01	3.77437	4.42774	0.01	0.01	0.01	0.01	0.879863	0.01	0.01	0.01
7	12948592	12961769	13177	-	1810019N24Rik	lincRNA	1810019N24Rik	havana	48.7254	45.1824	64.509	35.6957	65.8981	48.5603	36.1815	14.7977	24.2392	84.6691	0.01
6	87675590	87722802	47212	-	1810020O05Rik	protein_coding	1810020O05Rik	havana	9.28913	6.03299	0.01	4.58509	0.01	0.943659	0.01	0.879863	0.01	0.01	0.01
15	89071196	89075853	4657	-	1810021B22Rik	antisense	1810021B22Rik	havana	1.55652	0.762873	0.893547	0.01	0.01	6.54561	11.0624	5.22918	0.01	77.7298	37.667
2	127186355	127208281	21926	-	1810024B03Rik	protein_coding	1810024B03Rik	ensembl_havana	93.5746	76.0502	118.405	60.4012	19.5324	53.2286	51.253	39.1538	37.8076	9.72498	29.1638
7	73539801	73558396	18595	-	1810026B05Rik	processed_transcript	1810026B05Rik	havana	1543.1	1472.98	1636.64	1395.71	1589.59	1427.08	2021.98	2475.48	2144.17	3013.24	3148.12
X	12654879	12673669	18790	-	1810030O07Rik	protein_coding	1810030O07Rik	ensembl_havana	733.834	834.194	773.997	786.926	444.145	812.293	851.045	913.366	896.492	738.349	924.429
13	64248700	64271853	23153	+	1810034E14Rik	antisense	1810034E14Rik	havana	10.8357	48.1939	50.3722	19.2254	0.01	24.2851	36.1815	27.8456	28.1159	625.932	451.894
3	122924203	122926185	1982	+	1810037I17Rik	protein_coding	1810037I17Rik	ensembl_havana	970.187	709.891	542.508	904.048	1800.95	901.804	885.207	654.147	787.745	1022.86	1326.51
14	121876725	121879410	2685	-	1810041H14Rik	antisense	1810041H14Rik	havana	1.55652	21.0905	6.19483	8.24517	0.01	14.9485	1.01476	0.01	9.70169	0.01	30.3786
6	91440987	91441756	769	+	1810044D09Rik	lincRNA	1810044D09Rik	havana	43.3126	35.3951	13.2632	30.2056	12.2115	16.8159	38.191	25.236	25.2084	0.01	40.0965
9	51289686	51328925	39239	-	1810046K07Rik	protein_coding	1810046K07Rik	ensembl_havana	172.447	203.285	116.638	158.308	143.988	191.41	70.3435	53.0717	57.191	0.01	0.01
15	12321438	12321900	462	-	1810049J17Rik	protein_coding	1810049J17Rik	ensembl	154.291	102.866	50.5696	279.019	83.7368	302.437	264.199	113.488	176.206	811.911	340.52
16	93342504	93366669	24165	-	1810053B23Rik	processed_transcript	1810053B23Rik	havana	17.795	1.51575	7.96193	0.01	0.01	0.943659	5.03382	3.48945	0.01	0.01	0.01
19	3708293	3717882	9589	+	1810055G02Rik	protein_coding	1810055G02Rik	ensembl_havana	59.5511	36.9008	48.6051	63.1462	19.5324	74.7027	121.586	57.421	86.2661	190.146	379.01
6	35252654	35263497	10843	+	1810058I24Rik	protein_coding	1810058I24Rik	ensembl_havana	949.566	653.507	503.631	605.751	578.361	644.233	645.07	544.542	605.74	1392.03	929.285
5	148953748	148970123	16375	-	1810059H22Rik	processed_transcript	1810059H22Rik	havana	575.322	1659.73	1858.46	2829.62	9913.8	3009.95	2453.7	2475.32	1601.11	24.9914	0.01
3	36475937	36482300	6363	+	1810062G17Rik	protein_coding	1810062G17Rik	ensembl_havana	3.8763	0.762873	0.01	0.01	0.01	0.01	5.03382	0.01	0.01	0.01	0.01
14	20546079	20570688	24609	+	1810062O18Rik	antisense	1810062O18Rik	havana	43.044	56.7608	53.3117	29.4749	41.4951	52.278	61.4413	71.6993	69.8917	16.7971	0.01
9	22196963	22213861	16898	-	1810064F22Rik	antisense	1810064F22Rik	ensembl_havana	0.783261	0.01	11.4961	0.01	0.01	0.943659	0.01	0.01	0.01	0.01	0.01
11	58421111	58426025	4914	+	1810065E05Rik	protein_coding	1810065E05Rik	ensembl_havana	0.01	0.01	0.01	0.01	0.01	0.01	0.01	0.01	0.01	58.2999	121.484
17	83917937	83921607	3670	+	1810073O08Rik	lincRNA	1810073O08Rik	havana	34.8067	25.6077	55.6735	154.648	82.9802	130.722	381.82	416.674	332.435	0.01	0.01
11	57795499	57801418	5919	-	2010001A14Rik	processed_transcript	2010001A14Rik	havana	50.2719	40.6652	30.0506	24.7155	122.025	31.7544	55.272	41.7634	31.9926	108.263	77.7536
13	46979908	47011196	31288	+	2010001K21Rik	processed_transcript	2010001K21Rik	ensembl_havana	0.01	17.5713	1.77709	3.63091	0.01	0.943659	2.01953	0.01	11.7381	0.01	0.01
9	51278513	51284211	5698	+	2010007H06Rik	antisense	2010007H06Rik	ensembl_havana	2515.43	2659.92	1963.25	2062.46	1930.29	2189.44	1022.86	1301.33	880.016	0.01	0.01
6	125083437	125084030	593	+	2010008C14Rik	TEC	2010008C14Rik	havana	36.3533	41.418	78.6457	12.8203	0.01	49.4939	10.0576	12.1881	12.6092	55.5242	60.7471
2	158070367	158091798	21431	-	2010009K17Rik	antisense	2010009K17Rik	havana	11.6089	4.52724	6.19483	5.50011	0.01	5.61195	8.04811	16.5374	5.82502	1.39785	0.01
18	75288655	75297330	8675	-	2010010A06Rik	transcribed_processed_pseudogene	2010010A06Rik	havana	1.55652	0.01	3.54419	0.01	0.01	2.81098	0.01	0.879863	6.79419	0.01	0.01
6	145303152	145308952	5800	+	2010013B24Rik	lincRNA	2010013B24Rik	havana	0.783261	31.6307	42.4203	46.6759	0.01	17.7495	40.2006	44.373	34.9001	0.01	20.6606
3	106481982	106485914	3932	-	2010016I18Rik	processed_transcript	2010016I18Rik	ensembl_havana	131.248	1321.97	194.33	137.416	331.873	127.029	123.493	100.941	91.1299	628.212	856.143
1	185312187	185313804	1617	+	2010103J01Rik	antisense	2010103J01Rik	havana	2.32978	4.52724	7.07838	2.75506	0.01	2.81098	0.01	2.61959	0.979169	0.01	0.01
17	86285164	86287179	2015	-	2010106C02Rik	antisense	2010106C02Rik	havana	15.4752	23.3491	4.42774	16.4803	9.7712	38.29	3.02429	11.3182	4.85585	0.01	0.01
17	29614460	29614771	311	-	2010106G04Rik	bidirectional_promoter_lncRNA	2010106G04Rik	havana	0.01	0.01	1.77709	0.01	0.01	0.01	0.01	3.48945	0.979169	0.01	17.0164
5	93206518	93213476	6958	+	2010109A12Rik	protein_coding	2010109A12Rik	ensembl_havana	17.0217	24.102	38.0025	14.6503	21.9727	22.4178	39.1958	44.373	13.5784	11.1128	0.01
8	86885688	86886567	879	+	2010110E17Rik	lincRNA	2010110E17Rik	havana	0.01	1.51575	0.01	0.01	0.01	0.01	0.01	2.61959	2.91751	0.01	0.01
18	34751809	34758686	6877	+	2010110K18Rik	lincRNA	2010110K18Rik	havana	52.5917	64.7571	67.1596	83.2767	161.07	69.1008	38.191	48.7223	65.9135	97.1598	0.01
X	7411817	7445144	33327	-	2010204K13Rik	processed_transcript	2010204K13Rik	havana	88.1618	58.7341	91.8989	141.838	151.309	109.248	28.1434	12.1881	46.5301	0.01	34.0228
1	37611677	37720086	108409	-	2010300C02Rik	protein_coding	2010300C02Rik	ensembl_havana	124.505	1596.85	667.972	173.863	327.01	181.14	3390.1	3560.35	3066.48	101.323	95.9747
6	42370671	42381216	10545	+	2010310C07Rik	antisense	2010310C07Rik	havana	0.01	7.53873	10.6126	10.0752	0.01	5.61195	11.0624	0.879863	2.91751	30.5428	0.01
9	124291804	124312697	20893	-	2010315B03Rik	protein_coding	2010315B03Rik	ensembl_havana	240.494	188.981	256.239	257.13	361.174	242.761	529.521	643.709	587.327	399.712	290.333
8	70776815	70777824	1009	+	2010320M18Rik	lincRNA	2010320M18Rik	havana	53.365	75.2973	67.1596	60.4012	36.6145	37.3564	38.191	65.2497	19.3934	134.632	102.048
7	127897568	127898277	709	+	2200002A13Rik	TEC	2200002A13Rik	havana	1.55652	3.77437	2.66064	2.75506	0.01	0.01	0.01	0.879863	0.01	0.01	0.01
7	29246561	29248467	1906	-	2200002D01Rik	protein_coding	2200002D01Rik	ensembl_havana	17.6533	103.231	50.9399	41.6851	0.01	55.9316	140.534	140.27	87.2532	45.8092	63.5866
7	30698926	30700537	1611	+	2200002J24Rik	protein_coding	2200002J24Rik	ensembl_havana	2.32978	0.762873	0.01	0.01	0.01	0.01	0.01	0.01	0.01	0.01	0.01
6	41030268	41035510	5242	-	2210010C04Rik	protein_coding	2210010C04Rik	ensembl_havana	374.268	1.51575	2443.02	0.925018	2550.12	1.87732	0.01	0.01	2.91751	0.01	0.01
13	58379817	58385226	5409	-	2210016F16Rik	protein_coding	2210016F16Rik	ensembl_havana	81.9756	396.774	371.1	225.105	405.1	243.695	146.706	138.318	110.495	548.213	687.554
5	114942158	114949784	7626	+	2210016L21Rik	protein_coding	2210016L21Rik	ensembl_havana	647.744	772.521	782.745	696.277	915.122	743.996	676.003	523.606	556.313	591.236	792.023
16	32454598	32456150	1552	-	2210020O09Rik	antisense	2210020O09Rik	havana	6.19609	6.03299	0.01	3.67007	24.413	8.41293	11.0624	10.4484	2.91751	65.2392	0.01
7	121062852	121063960	1108	-	2210406H18Rik	TEC	2210406H18Rik	havana	83.5222	36.9008	42.4203	54.9111	90.3011	52.2949	47.2339	64.3799	58.1602	90.2205	103.263
5	36447611	36464854	17243	-	2210406O10Rik	lincRNA	2210406O10Rik	ensembl_havana	8.51587	12.056	31.8177	9.16018	39.0548	17.7495	18.0957	4.35932	4.85585	0.01	0.01
6	31220351	31337405	117054	+	2210408F21Rik	processed_transcript	2210408F21Rik	havana	0.01	3.02149	2.66064	0.925018	0.01	3.74464	1.01476	0.01	0.01	58.2999	55.8882
13	77135540	77613785	478245	+	2210408I21Rik	protein_coding	2210408I21Rik	ensembl_havana	300.809	193.498	133.426	173.863	209.876	85.9066	89.434	93.9552	101.773	0.01	51.0292
1	180952064	180958150	6086	-	2210411M09Rik	antisense	2210411M09Rik	havana	8.51587	12.056	14.1468	3.67007	0.01	0.943659	17.091	7.83877	7.76336	54.1363	14.5869
5	130131327	130131825	498	+	2210412B16Rik	TEC	2210412B16Rik	havana	18.5683	12.8088	19.448	20.1404	21.9727	14.0149	7.04335	13.0579	12.6092	0.01	0.01
4	3656508	3663109	6601	+	2210414B05Rik	lincRNA	2210414B05Rik	havana	0.01	0.01	0.01	0.01	0.01	0.01	0.01	0.01	0.01	27.7671	0.01
5	148741840	148743140	1300	+	2210417A02Rik	lincRNA	2210417A02Rik	havana	0.01	0.01	1.77709	4.58509	0.01	5.61195	1.01476	1.74973	0.01	0.01	0.01
2	176226569	176240329	13760	+	2210418O10Rik	protein_coding	2210418O10Rik	ensembl_havana	136.368	28.0925	88.7675	165.622	175.807	59.2675	106.072	146.752	141.33	47.891	167.108
9	63394447	63399247	4800	-	2300009A05Rik	protein_coding	2300009A05Rik	ensembl_havana	155.124	137.581	243.846	204.166	138.586	188.844	96.8324	117.069	142.34	279.046	219.878
6	129208412	129238726	30314	-	2310001H17Rik	lincRNA	2310001H17Rik	havana	614.752	439.688	476.242	337.652	200.115	353.867	381.82	362.743	322.743	167.94	285.475
7	76611065	76612016	951	+	2310001K20Rik	TEC	2310001K20Rik	havana	0.01	0.01	0.01	0.01	24.413	0.01	0.01	0.879863	0.01	0.01	8.5132
2	163471957	163473006	1049	+	2310001K24Rik	antisense	2310001K24Rik	ensembl_havana	1.66581	10.5502	0.01	0.01	0.0148108	4.44448	0.01	5.34367	5.40056	0.01	0.01
7	43695209	43797959	102750	-	2310002F09Rik	processed_transcript	2310002F09Rik	havana	0.01	1.51575	14.7555	0.01	36.6145	0.01	0.01	4.35932	0.01	0.01	0.01
8	26814593	26884381	69788	-	2310008N11Rik	lincRNA	2310008N11Rik	havana	0.01	17.3261	0.01	0.01	0.01	0.01	10.0576	34.8045	11.64	0.01	0.01
1	138851983	138856853	4870	-	2310009B15Rik	protein_coding	2310009B15Rik	ensembl_havana	102.854	100.884	129.008	74.1265	139.107	87.7739	168.81	110.483	108.557	76.342	92.3304
7	90124822	90129985	5163	-	2310010J17Rik	bidirectional_promoter_lncRNA	2310010J17Rik	havana	6.19609	19.5847	20.3316	1.84004	48.816	19.6168	3.02429	8.70863	3.88668	94.3841	122.699
10	80318254	80320538	2284	-	2310011J03Rik	protein_coding	2310011J03Rik	ensembl_havana	1019.94	770.952	615.842	777.776	981.011	675.979	783.726	680.243	757.9	1038.13	609.811
7	112612560	112680082	67522	-	2310014F06Rik	bidirectional_promoter_lncRNA	2310014F06Rik	havana	0.01	0.01	0.01	0.01	0.01	0.01	0.01	0.01	0.01	0.01	0.01
12	80120546	80132845	12299	-	2310015A10Rik	processed_transcript	2310015A10Rik	havana	453.141	436.677	1068.22	478.565	300.167	334.26	123.596	113.962	100.804	288.684	250.247
7	27553233	27582100	28867	+	2310022A10Rik	protein_coding	2310022A10Rik	ensembl_havana	638.722	825.914	746.607	861.955	832.153	921.533	1062.05	962.952	977.9	573.193	465.256
8	124635756	124663370	27614	-	2310022B05Rik	protein_coding	2310022B05Rik	ensembl_havana	324.006	318.475	523.954	396.213	700.376	436.029	424.02	381.01	452.612	2364.91	2617.78
4	138215714	138216190	476	+	2310026L22Rik	lincRNA	2310026L22Rik	havana	0.783261	5.28011	5.31128	4.58509	0.01	6.54561	0.01	0.879863	4.85585	0.01	0.01
9	50739691	50746537	6846	-	2310030G06Rik	protein_coding	2310030G06Rik	ensembl_havana	0.01	5.28011	0.01	0.01	0.01	0.01	0.01	0.879863	0.01	0.01	0.01
11	59208321	59210739	2418	+	2310033P09Rik	protein_coding	2310033P09Rik	ensembl_havana	368.082	277.933	356.963	334.907	385.577	269.837	298.523	311.714	389.96	427.469	217.449
19	46348201	46350303	2102	-	2310034G01Rik	protein_coding	2310034G01Rik	havana	6.19609	3.77437	25.6329	10.9902	0.01	9.34659	0.01	4.35932	7.76336	34.7064	20.6606
17	46772635	46773397	762	+	2310039H08Rik	protein_coding	2310039H08Rik	ensembl_havana	562.944	475.073	369.333	292.816	207.435	299.715	276.32	177.462	191.906	291.459	558.792
10	95336276	95366203	29927	+	2310039L15Rik	lincRNA	2310039L15Rik	havana	1.55652	5.28011	0.893547	0.01	0.01	0.943659	2.01953	6.96891	0.01	0.01	0.01
5	76928372	76947759	19387	+	2310040G07Rik	transcribed_unprocessed_pseudogene	2310040G07Rik	havana	24.7543	27.8663	37.119	18.3104	0.01	43.892	7.04335	18.2771	15.5167	8.33713	0.01
6	86483376	86488228	4852	-	2310040G24Rik	lincRNA	2310040G24Rik	havana	54.9115	23.3491	43.3038	30.2056	0.01	32.6881	56.2768	33.9347	46.5301	88.8327	15.8017
16	93792136	93794902	2766	-	2310043M15Rik	antisense	2310043M15Rik	havana	26.849	38.1333	37.119	27.9931	34.667	10.8439	3.02429	18.1719	29.7193	0.01	55.8882
7	34389732	34393613	3881	+	2310043P16Rik	TEC	2310043P16Rik	havana	293.076	275.562	145.795	165.628	63.4578	176.472	229.096	233.133	164.769	320.604	239.314
7	83659575	83660964	1389	+	2310044K18Rik	antisense	2310044K18Rik	havana	0.783261	0.01	2.66064	9.16018	0.01	8.41293	10.0576	1.02994	6.79419	0.01	0.01
5	149231332	149237985	6653	+	2310047D07Rik	lincRNA	2310047D07Rik	havana	2.32978	13.5617	1.77709	7.33015	12.2115	0.01	8.04811	8.70863	3.88668	0.01	0.01
7	131338220	131362760	24540	-	2310057M21Rik	protein_coding	2310057M21Rik	ensembl_havana	702.13	787.515	751.025	611.242	802.869	649.836	418.997	488.873	605.741	853.541	382.654
11	58965748	58978051	12303	-	2310058D17Rik	processed_transcript	2310058D17Rik	havana	105.947	128.751	114.871	146.413	241.6	121.386	102.496	101.784	116.31	34.7064	71.6798
17	35892677	35897432	4755	-	2310061I04Rik	protein_coding	2310061I04Rik	ensembl_havana	334.832	365.906	664.438	467.584	795.548	427.625	261.249	247.921	226.796	185.983	309.77
15	99972158	99973288	1130	-	2310068J16Rik	antisense	2310068J16Rik	havana	36.0301	36.8099	47.4907	64.8199	89.4589	39.8752	54.795	67.8361	49.0724	63.5989	43.7407
5	24447908	24448490	582	+	2310074N15Rik	lincRNA	2310074N15Rik	havana	0.01	0.01	0.01	0.01	0.01	0.01	0.01	0.01	1.94834	0.01	15.8017
9	112227579	112228243	664	+	2310075C17Rik	lincRNA	2310075C17Rik	havana	6.96935	1.51575	0.01	1.84004	0.01	4.67829	6.03858	13.0579	6.79419	0.01	0.01
7	44246722	44252320	5598	+	2410002F23Rik	protein_coding	2410002F23Rik	ensembl_havana	3289.97	3219.04	4450.21	3240.94	2950.34	3460.05	1410.44	1350.88	1756.03	4624.35	4613.56
16	94011441	94012237	796	+	2410003I16Rik	lincRNA	2410003I16Rik	havana	10.8357	6.03299	0.01	0.01	7.3309	0.01	0.01	1.74973	0.979169	0.01	0.01
11	97598511	97622894	24383	+	2410003L11Rik	processed_transcript	2410003L11Rik	havana	0.01	8.29161	0.01	0.01	0.01	0.01	2.01953	0.01	1.94834	0.01	0.01
3	145938014	145944830	6816	+	2410004B18Rik	protein_coding	2410004B18Rik	ensembl_havana	290.756	289.113	251.821	397.128	275.764	297.847	261.249	382.75	342.127	395.549	471.33
12	17003319	17011728	8409	-	2410004P03Rik	protein_coding	2410004P03Rik	ensembl_havana	2.32978	16.5732	93.666	41.1858	14.6518	56.0295	44.2196	25.236	45.561	263.702	0.01
11	62602877	62604808	1931	+	2410006H16Rik	processed_transcript	2410006H16Rik	havana	1518.69	556.384	640.582	428.239	834.593	545.267	532.535	508.88	490.41	1093.64	1420.04
14	70852933	70873955	21022	+	2410012E07Rik	lincRNA	2410012E07Rik	havana	0.01	0.762873	7.96193	31.1206	0.01	20.5505	0.01	8.70863	9.70169	0.01	0.01
17	36145018	36163177	18159	+	2410017I17Rik	lincRNA	2410017I17Rik	ensembl_havana	2.32978	64.0127	0.01	8.24517	0.01	2.81098	1.01476	0.01	0.01	0.01	0.01
12	22953997	23010285	56288	-	2410018L13Rik	lincRNA	2410018L13Rik	ensembl_havana	0.01	3.02155	0.01	0.01	4.29717	0.01	23.1196	29.1881	17.5194	0.01	42.526
14	56811989	56813900	1911	+	2410022M11Rik	bidirectional_promoter_lncRNA	2410022M11Rik	havana	92.028	105.412	176.719	122.622	141.547	139.125	215.029	194.859	126.971	426.081	218.664
19	23134900	23135718	818	+	2410080I02Rik	lincRNA	2410080I02Rik	havana	2.32978	0.01	0.01	1.84004	0.01	6.54561	5.03382	8.70863	2.91751	31.9307	0.01
5	118245227	118266094	20867	+	2410131K14Rik	protein_coding	2410131K14Rik	ensembl_havana	383.547	487.872	368.449	399.873	229.398	365.071	330.577	281.846	309.175	410.815	833.324
8	57488054	57508878	20824	+	2500002B13Rik	processed_transcript	2500002B13Rik	havana	44.8591	45.1824	60.0912	68.6364	212.316	37.3564	66.3244	26.1059	31.0234	58.2999	63.1766
2	153341157	153346074	4917	-	2500004C02Rik	processed_transcript	2500004C02Rik	havana	71.9233	109.93	288.392	86.9367	87.8608	116.347	69.3387	106.803	135.497	91.6084	69.2503
16	18836578	18840161	3583	+	2510002D24Rik	protein_coding	2510002D24Rik	ensembl_havana	154.872	254.684	433.406	230.328	156.825	299.281	183.961	234.27	238.967	351.131	275.756
16	21649045	21694666	45621	-	2510009E07Rik	protein_coding	2510009E07Rik	ensembl_havana	70.3767	537.562	70.6938	117.132	214.756	137.258	717.411	662.846	660.983	306.726	284.26
5	120552055	120553040	985	-	2510016D11Rik	TEC	2510016D11Rik	havana	81.2024	177.688	168.768	74.1265	107.383	122.319	75.3673	57.421	69.7902	65.2392	78.9683
5	3585112	3586375	1263	+	2510017J16Rik	antisense	2510017J16Rik	havana	83.5222	69.2744	74.228	79.6166	36.6145	73.7691	70.3435	75.6881	73.6669	36.0942	26.7343
4	147940895	147947315	6420	+	2510039O18Rik	protein_coding	2510039O18Rik	ensembl_havana	1412.76	1531.35	1259.06	1589.4	1981.53	1497.6	1865.86	1675.37	1742.58	2380.18	1942.38
7	126648543	126649595	1052	-	2510046G10Rik	antisense	2510046G10Rik	ensembl_havana	34.0362	48.2673	64.509	62.9169	0.01	29.5156	59.3095	68.4499	36.1986	140.183	0.01
16	36862450	36862742	292	+	2600002D14Rik	sense_intronic	2600002D14Rik	havana	6.96935	2.26862	5.31128	6.41513	2.4503	1.87732	1.01476	2.61959	7.76336	9.72498	0.01
2	29868723	29870318	1595	-	2600006K01Rik	antisense	2600006K01Rik	ensembl_havana	26.3009	21.0905	88.7195	36.8783	107.383	35.489	28.1434	3.48945	5.10685	44.4213	26.7343
2	75138843	75317821	178978	+	2600014E21Rik	lincRNA	2600014E21Rik	havana	3.10304	24.8548	3.54419	0.01	0.01	0.01	0.01	0.01	0.01	0.01	0.01
11	19005607	19006474	867	-	2610001A08Rik	TEC	2610001A08Rik	havana	0.01	0.01	0.893547	0.01	0.01	5.61195	11.0624	17.4073	7.76336	0.01	19.4459
6	13867735	13871519	3784	-	2610001J05Rik	protein_coding	2610001J05Rik	havana	528.147	328.264	235.917	305.626	244.04	295.046	466.221	501.923	558.252	893.79	449.465
X	107782751	107816335	33584	-	2610002M06Rik	protein_coding	2610002M06Rik	ensembl_havana	583.821	452.487	349.895	330.332	431.943	385.611	847.026	1100.39	1095.17	124.917	171.289
8	20385782	20424815	39033	-	2610005L07Rik	transcribed_unprocessed_pseudogene	2610005L07Rik	havana	2443.79	2439.3	1770.31	1567.6	1812.07	1657.54	1277.48	1202.07	1163.13	1072.63	998.05
10	79064374	79097601	33227	-	2610008E11Rik	protein_coding	2610008E11Rik	ensembl_havana	457.007	538.315	671.506	549.021	680.854	615.291	873.15	1070.81	775.346	453.838	360.789
5	131996179	131998414	2235	-	2610011E03Rik	TEC	2610011E03Rik	havana	10.8357	48.9468	432.948	396.213	0.01	390.279	177.853	91.3456	125.033	47.1971	0.01
6	148831452	148833113	1661	+	2610017A05Rik	TEC	2610017A05Rik	havana	29.3939	15.8203	45.9545	36.6107	39.0548	36.4227	14.0767	13.0579	27.1467	0.01	0.01
16	11203366	11246202	42836	+	2610020C07Rik	antisense	2610020C07Rik	havana	280.664	251.47	333.107	333.037	178.152	296.352	256.313	215.736	261.026	117.978	430.029
7	41599230	41628534	29304	+	2610021A01Rik	protein_coding	2610021A01Rik	havana	658.702	429.783	530.86	623.531	417.232	492.081	464.444	557.002	576.029	365.016	394.801
11	21099534	21099828	294	+	2610024D14Rik	processed_pseudogene	2610024D14Rik	havana	7.74261	22.5962	12.3797	22.8855	29.2936	20.5505	19.1005	20.0169	28.1159	0.01	0.01
11	85791661	85832224	40563	-	2610027K06Rik	processed_transcript	2610027K06Rik	havana	49.4987	43.8762	48.6755	23.9419	80.9592	3.74464	4.0497	20.0169	10.7459	0.01	0.01
9	45797348	45799061	1713	-	2610028D06Rik	TEC	2610028D06Rik	havana	30.9404	112.188	191.74	113.472	139.107	115.784	54.2672	52.2018	61.0677	126.305	259.965
4	125887851	125922418	34567	-	2610028E06Rik	lincRNA	2610028E06Rik	havana	3.10304	0.762873	5.31128	168.373	112.264	154.997	11.0624	10.4484	0.01	0.01	0.01
11	113043895	113201839	157944	-	2610035D17Rik	lincRNA	2610035D17Rik	havana	34.8068	80.5675	91.8989	70.4664	90.3011	84.973	155.749	160.935	135.694	251.212	556.362
15	96134819	96284496	149677	-	2610037D02Rik	lincRNA	2610037D02Rik	havana	466.286	514.223	684.759	433.729	222.077	436.962	352.682	599.346	375.079	398.324	507.772
8	129216354	129234407	18053	-	2610044O15Rik8	protein_coding	2610044O15Rik8	ensembl_havana	453.914	275.562	258.889	279.091	295.286	247.43	218.044	293.154	209.351	161.001	272.112
1	9560832	9631176	70344	-	2610203C22Rik	processed_transcript	2610203C22Rik	havana	6.96935	6.03299	17.9857	0.01	0.01	7.47927	0.01	0.879863	1.94834	0.01	0.01
13	104684931	104694995	10064	+	2610204G07Rik	antisense	2610204G07Rik	havana	32.487	24.102	30.9342	9.16018	0.01	27.0861	32.1624	17.4073	43.6226	33.3185	0.01
7	84689640	84779054	89414	+	2610206C17Rik	antisense	2610206C17Rik	ensembl_havana	3.10304	9.79736	12.3797	0.01	24.413	7.47927	13.0719	10.4484	9.70169	0.01	10.9427
4	10874498	10899426	24928	+	2610301B20Rik	protein_coding	2610301B20Rik	ensembl_havana	197.965	124.234	126.357	207.719	126.906	169.002	173.834	218.346	168.646	190.146	80.183
6	86848399	86849441	1042	-	2610306M01Rik	bidirectional_promoter_lncRNA	2610306M01Rik	havana	65.7372	51.9583	78.6457	26.5455	21.9727	35.489	36.1815	38.284	40.7151	111.038	115.411
7	128538932	128539544	612	+	2610306O10Rik	TEC	2610306O10Rik	havana	3.8763	9.79736	36.2354	10.9902	0.01	18.6832	0.01	0.879863	1.94834	0.01	0.01
13	28460034	28885621	425587	-	2610307P16Rik	processed_transcript	2610307P16Rik	havana	608.567	841.722	1951.76	1750.44	910.241	1818.78	1252.95	1442.24	1049.62	101.323	19.4459
3	45280437	45378261	97824	-	2610316D01Rik	processed_transcript	2610316D01Rik	havana	0.01	1.51575	0.01	0.01	0.01	0.01	0.01	0.01	0.01	0.01	0.01
16	17113398	17125168	11770	-	2610318N02Rik	protein_coding	2610318N02Rik	ensembl_havana	433.231	786.362	809.826	728.856	792.328	760.944	583.027	482.959	647.811	47.1971	31.5933
11	78261752	78290624	28872	+	2610507B11Rik	protein_coding	2610507B11Rik	ensembl_havana	7648.35	7217.11	6893.47	7268.99	9900.38	7358.29	6476.67	6830.99	6872.41	4459.2	5974.15
11	59199836	59202386	2550	-	2610507I01Rik	processed_transcript	2610507I01Rik	havana	150.023	131.763	295.115	130.858	378.256	146.594	113.548	160.935	168.645	274.805	128.773
9	118402465	118403303	838	-	2610509F24Rik	TEC	2610509F24Rik	havana	53.365	10.5502	0.01	0.01	0.01	0.01	0.01	0.01	0.01	0.01	0.01
14	37102140	37114023	11883	-	2610528A11Rik	protein_coding	2610528A11Rik	ensembl_havana	0.01	0.01	0.893547	0.925018	26.8533	0.01	0.01	0.01	0.01	0.01	0.01
4	118526999	118530229	3230	+	2610528J11Rik	protein_coding	2610528J11Rik	ensembl_havana	1.55652	1.51575	2.66064	2.75506	0.01	0.01	0.01	0.01	0.01	0.01	0.01
5	134519325	134520790	1465	-	2700029L08Rik	TEC	2700029L08Rik	havana	1.55652	11.3031	12.3797	6.41513	26.8533	15.8822	13.0719	15.6675	16.4859	0.01	7.29846
2	116066218	116067445	1227	-	2700033N17Rik	lincRNA	2700033N17Rik	havana	0.01	0.762873	0.893547	0.01	0.01	0.01	0.01	0.01	0.01	0.01	0.01
5	23850597	23855039	4442	+	2700038G22Rik	lincRNA	2700038G22Rik	havana	269.105	289.113	341.059	248.895	178.152	253.965	170.82	206.168	298.514	229.006	134.846
19	32389216	32391191	1975	+	2700046G09Rik	bidirectional_promoter_lncRNA	2700046G09Rik	havana	20.888	23.3491	59.2077	27.4606	61.0175	36.4227	45.2244	13.0579	19.3934	51.3606	105.693
12	71136848	71243304	106456	+	2700049A03Rik	protein_coding	2700049A03Rik	ensembl_havana	749.304	798.803	946.29	1056.85	1547.17	1045.71	1192.67	1344.82	1238.61	345.586	465.255
17	13482553	13668892	186339	-	2700054A10Rik	lincRNA	2700054A10Rik	havana	0.01	148.326	0.01	0.925018	0.01	0.943659	0.01	0.01	0.01	0.01	0.01
18	24470850	24477799	6949	+	2700062C07Rik	protein_coding	2700062C07Rik	ensembl_havana	180.066	124.482	185.555	165.452	70.7787	185.34	124.915	126.14	148.293	22.2157	24.3049
4	106554669	106557898	3229	-	2700068H02Rik	antisense	2700068H02Rik	havana	10.0624	5.28011	3.54419	2.75506	9.7712	0.01	0.01	0.01	5.82502	0.01	0.01
3	5177586	5220842	43256	-	2700069I18Rik	antisense	2700069I18Rik	havana	0.01	0.01	0.01	0.01	0.01	0.01	0.01	0.01	0.01	0.01	0.01
1	181950132	181953376	3244	-	2700078F05Rik	TEC	2700078F05Rik	havana	3.8763	9.79736	2.66064	0.01	0.01	0.943659	9.05287	2.61959	7.76336	0.01	0.01
19	7417625	7425905	8280	+	2700081O15Rik	protein_coding	2700081O15Rik	ensembl_havana	1686.48	2536.46	2827.41	1568.34	2235.32	1599.36	2020.6	2196.4	1858.88	439.96	540.571
12	55045661	55080111	34450	-	2700097O09Rik	protein_coding	2700097O09Rik	ensembl_havana	191.005	230.389	256.239	204.974	270.883	216.619	190.915	204.428	190.936	141.571	233.241
17	94750100	94775133	25033	+	2700099C18Rik	transcribed_unprocessed_pseudogene	2700099C18Rik	havana	201.058	223.613	231.499	266.28	253.801	271.705	182.877	236.613	195.782	151.286	132.417
11	64079484	64083260	3776	+	2810001G20Rik	antisense	2810001G20Rik	havana	96.6676	137.033	84.8305	111.642	278.204	125.12	47.2339	52.2018	52.3451	205.412	89.9009
2	94406151	94411683	5532	+	2810002D19Rik	processed_transcript	2810002D19Rik	havana	190.959	225.479	123.021	152.416	185.452	185.874	258.857	269.25	199.202	205.412	213.805
8	124836945	124863121	26176	-	2810004N23Rik	protein_coding	2810004N23Rik	ensembl_havana	1285.07	1395.39	1413.53	1165.59	1103.49	1034.17	591.624	628.452	647.415	523.231	614.67
5	124328089	124341845	13756	+	2810006K23Rik	protein_coding	2810006K23Rik	ensembl_havana	245.907	190.487	333.991	256.215	264.854	265.169	317.515	258.359	376.048	381.67	185.866
8	123042466	123044603	2137	+	2810013P06Rik	bidirectional_promoter_lncRNA	2810013P06Rik	havana	355.71	434.418	444.434	376.998	607.645	431.36	782.721	635.01	510.762	1354.56	1047.12
11	58867216	58883289	16073	+	2810021J22Rik	protein_coding	2810021J22Rik	ensembl_havana	45.8224	233.401	72.8453	133.603	461.227	81.4961	47.2339	38.284	28.1579	230.394	170.074
1	157412352	157420237	7885	+	2810025M15Rik	transcribed_processed_pseudogene	2810025M15Rik	ensembl_havana	375.8	325.517	264.944	299.325	263.918	364.802	342.055	314.399	335.368	188.215	78.9683
12	111572317	111574403	2086	-	2810029C07Rik	bidirectional_promoter_lncRNA	2810029C07Rik	havana	20.1148	17.3261	25.6329	33.8657	53.6966	28.0198	23.1196	29.5853	13.5784	79.1177	54.6734
8	13200720	13207715	6995	+	2810030D12Rik	bidirectional_promoter_lncRNA	2810030D12Rik	havana	27.0741	0.01	0.01	2.75506	31.7339	0.01	0.01	0.879863	1.94834	0.01	0.01
12	5375870	5416632	40762	+	2810032G03Rik	lincRNA	2810032G03Rik	ensembl_havana	0.01	3.02149	3.54419	0.01	0.01	1.87732	0.01	0.01	0.01	0.01	0.01
15	75642129	75653644	11515	+	2810039B14Rik	transcribed_unitary_pseudogene	2810039B14Rik	havana	33.4995	37.0682	85.4026	40.2708	143.988	36.7929	50.3609	50.3311	37.8076	298.399	127.558
7	8086326	8093042	6716	-	2810047C21Rik1	transcribed_unprocessed_pseudogene	2810047C21Rik1	havana	0.0280335	1.5714	3.95676	2.02544	0.01	17.2413	5.03343	0.046841	0.808607	37.4821	0.0100125
14	20641009	20644049	3040	+	2810402E24Rik	antisense	2810402E24Rik	havana	302.355	249.211	204.109	277.261	283.085	222.221	308.472	303.592	251.025	360.852	434.888
X	108833800	108974907	141107	+	2810403D21Rik	processed_transcript	2810403D21Rik	havana	244.36	223.613	258.006	144.583	261.122	116.717	117.567	152.236	131.817	174.88	178.577
13	112414938	112417366	2428	-	2810403G07Rik	lincRNA	2810403G07Rik	havana	0.01	15.8203	0.01	0.01	0.01	2.81098	2.01953	2.61959	7.76336	0.01	0.01
4	137387266	137388383	1117	-	2810405F17Rik	lincRNA	2810405F17Rik	havana	112.906	121.976	165.233	175.694	397.779	109.248	129.625	146.147	97.8961	130.468	75.324
11	69897352	69900988	3636	-	2810408A11Rik	protein_coding	2810408A11Rik	ensembl_havana	112.906	266.527	478.893	245.235	212.316	241.827	235.125	200.948	128.91	0.01	41.3112
1	64679871	64690660	10789	-	2810408I11Rik	processed_transcript	2810408I11Rik	havana	56.458	43.6767	35.9702	48.9306	39.0548	34.5554	42.6207	45.2429	65.9135	24.9914	122.699
11	120185400	120189853	4453	-	2810410L24Rik	processed_transcript	2810410L24Rik	havana	44.8591	41.418	53.0228	25.6305	29.2936	54.1622	36.1815	21.7566	13.5784	0.01	0.01
1	151748949	151755019	6070	-	2810414N06Rik	lincRNA	2810414N06Rik	havana	43.3126	21.8433	28.2835	18.3104	0.01	22.4178	26.1339	27.8456	33.9309	0.01	9.72794
3	135425237	135427933	2696	-	2810428J06Rik	TEC	2810428J06Rik	havana	63.4174	91.8606	98.9673	117.132	46.3757	61.6315	59.2911	100.914	64.9444	0.01	0.01
13	3478230	3501394	23164	+	2810429I04Rik	lincRNA	2810429I04Rik	havana	20.888	127.246	650.301	320.266	148.868	330.525	109.529	124.4	141.509	13.8885	42.526
2	27882925	27887053	4128	-	2810430I11Rik	processed_transcript	2810430I11Rik	havana	0.01	2.26862	0.01	0.01	0.01	0.01	0.01	0.01	0.01	0.01	0.01
11	102619796	102624417	4621	-	2810433D01Rik	lincRNA	2810433D01Rik	havana	0.01	0.01	0.01	0.01	0.01	0.01	0.01	0.01	0.01	0.01	0.01
1	162004969	162016495	11526	+	2810442N19Rik	antisense	2810442N19Rik	havana	0.01	2.26862	4.42774	0.925018	0.01	0.01	0.01	1.74973	3.88668	0.01	0.01
6	134897961	134901109	3148	+	2810454H06Rik	antisense	2810454H06Rik	havana	83.462	95.2388	120.172	88.5709	61.0175	72.3573	133.724	183.798	122.125	84.6691	140.92
8	123838553	123840786	2233	-	2810455O05Rik	lincRNA	2810455O05Rik	havana	2.32978	27.8663	23.8658	35.6957	68.3384	59.7642	42.2101	64.3799	63.006	76.342	3.65423
14	46883698	46885065	1367	-	2810457G06Rik	antisense	2810457G06Rik	havana	0.0100285	0.01	7.8204	13.4971	21.9727	1.15539	25.3166	25.6953	13.0816	82.1298	0.01
1	86045863	86055457	9594	+	2810459M11Rik	protein_coding	2810459M11Rik	ensembl_havana	0.01	0.01	0.01	0.01	0.01	1.87732	7.04335	0.879863	8.73252	0.01	27.9491
5	25100983	25110110	9127	+	2900005J15Rik	processed_transcript	2900005J15Rik	ensembl_havana	1.55652	6.78586	22.9822	26.5455	0.01	15.8822	0.01	0.01	0.01	108.263	82.6125
11	18888261	18889841	1580	-	2900018N21Rik	TEC	2900018N21Rik	havana	0.01	0.762873	3.54419	0.01	0.01	0.01	8.04811	29.5853	31.0234	80.5056	30.3786
5	113086323	113221237	134914	-	2900026A02Rik	protein_coding	2900026A02Rik	ensembl_havana	5212.38	4154.5	3436.07	4586.96	4590.24	4473.16	14583.8	13195	12331.8	702.264	964.512
11	117611247	117613858	2611	+	2900041M22Rik	processed_transcript	2900041M22Rik	ensembl_havana	35.58	5.28011	15.9139	6.41513	0.01	9.34659	3.02429	9.57849	11.64	56.912	0.01
11	120229802	120231586	1784	-	2900052L18Rik	processed_transcript	2900052L18Rik	ensembl_havana	460.1	262.01	15.9139	191.249	153.749	154.064	79.3863	86.9963	83.3586	27.7671	17.0164
9	46913493	46927367	13874	+	2900052N01Rik	lincRNA	2900052N01Rik	havana	61.0976	19.5847	41.5367	41.1858	17.0921	54.1622	0.01	0.01	0.01	0.01	48.5997
18	76091557	76098472	6915	-	2900057B20Rik	antisense	2900057B20Rik	havana	0.01	0.762873	0.01	0.01	0.01	0.01	0.01	0.01	0.01	0.01	0.01
1	118458652	118459268	616	-	2900060B14Rik	antisense	2900060B14Rik	ensembl_havana	49.4987	33.8893	38.8861	71.3814	70.7787	46.6929	31.1577	40.8936	16.4859	0.01	0.01
12	24796664	24831203	34539	-	2900060N12Rik	bidirectional_promoter_lncRNA	2900060N12Rik	havana	0.01	6.78586	0.01	6.41513	0.01	0.943659	1.01476	12.1881	5.82502	0.01	0.01
7	81523550	81531499	7949	+	2900076A07Rik	lincRNA	2900076A07Rik	havana	170.26	177.699	226.756	136.738	202.334	120.692	138.448	126.539	131.021	212.352	106.907
5	31581079	31581710	631	+	2900076G11Rik	TEC	2900076G11Rik	havana	6.19609	6.03299	11.4961	1.84004	0.01	0.01	3.02429	0.879863	0.01	0.01	0.01
10	39657428	39658427	999	-	2900078I11Rik	TEC	2900078I11Rik	havana	59.5511	80.5675	83.947	43.9309	97.622	39.2237	24.1243	87.8662	45.561	22.2157	0.01
9	112234277	112348926	114649	+	2900079G21Rik	lincRNA	2900079G21Rik	havana	2.32978	163.221	16.7974	8.24527	41.4951	18.4909	47.2455	21.424	39.7464	0.0100015	21.8754
5	144241690	144256187	14497	-	2900089D17Rik	antisense	2900089D17Rik	havana	8.51587	11.3031	26.5164	24.7155	0.01	21.4842	26.1339	15.6675	15.5277	30.5428	43.7407
2	14673404	14674813	1409	+	2900092N22Rik	TEC	2900092N22Rik	havana	34.0335	3.77437	477.126	169.288	0.01	187.675	26.1339	30.4552	47.4993	69.4027	32.8081
2	163419795	163420362	567	+	2900093K20Rik	antisense	2900093K20Rik	havana	43.3126	46.6882	45.9545	48.506	107.383	66.2998	143.691	82.647	37.8076	66.627	26.7343
2	156388065	156392980	4915	-	2900097C17Rik	lincRNA	2900097C17Rik	ensembl_havana	9157.95	7460.14	7763.38	8329.91	7582.18	8507.08	7400.91	8078.74	8597.21	7307.47	7971.91
9	109827943	109832707	4764	-	3000002C10Rik	transcribed_processed_pseudogene	3000002C10Rik	ensembl_havana	177.668	177.688	214.712	158.308	236.719	164.334	112.544	118.311	161.861	72.1784	37.667
X	152368573	152416699	48126	+	3010001F23Rik	processed_transcript	3010001F23Rik	havana	3.10304	13.5617	0.01	1.84004	0.01	0.943659	2.01953	4.35932	15.5167	0.01	0.01
6	148944867	148947130	2263	+	3010003L21Rik	antisense	3010003L21Rik	ensembl_havana	197.965	364.401	607.891	341.58	375.816	369.446	626.056	482.33	466.531	251.212	148.209
16	13671929	13678389	6460	+	3110001I22Rik	protein_coding	3110001I22Rik	ensembl_havana	287.001	179.279	255.355	191.942	256.241	206.771	162.848	150.031	233.83	208.188	314.629
13	78171630	78182974	11344	+	3110006O06Rik	lincRNA	3110006O06Rik	havana	6.96935	9.79736	4.42774	10.0752	0.01	4.67829	2.01953	0.879863	0.01	0.01	0.01
1	120121187	120188190	67003	+	3110009E18Rik	protein_coding	3110009E18Rik	ensembl_havana	51.8185	50.4525	38.0025	32.9507	14.6518	47.6266	50.2482	40.0237	34.9001	76.342	108.122
4	108719649	108781905	62256	+	3110021N24Rik	protein_coding	3110021N24Rik	ensembl	0.01	0.01	4.97528	5.31957	0.01	0.01	0.01	0.01	0.01	0.01	0.01
1	151204121	151205066	945	+	3110040M04Rik	protein_coding	3110040M04Rik	havana	12.5263	6.46308	0.01	1.27582	0.01	0.0105833	0.01	0.01	0.01	0.01	0.01
7	81782182	81789479	7297	-	3110040N11Rik	protein_coding	3110040N11Rik	ensembl_havana	95.8944	117.458	91.0154	107.982	131.786	72.8354	75.3673	107.873	94.9886	61.0756	194.369
1	169969409	169972397	2988	+	3110045C21Rik	antisense	3110045C21Rik	havana	6.96935	6.78586	2.66064	5.50011	7.3309	8.41293	13.0719	20.0169	18.4242	33.3185	0.01
12	20874125	20921263	47138	-	3110053B16Rik	transcribed_unprocessed_pseudogene	3110053B16Rik	havana	28.8265	52.9446	67.589	35.3105	0.01	32.4815	13.4384	21.2322	28.2864	33.3185	0.0106613
12	70991615	71015833	24218	-	3110056K07Rik	processed_transcript	3110056K07Rik	havana	264.465	263.516	267.725	204.059	73.219	229.69	353.687	425.373	411.907	370.567	244.173
1	176745564	176746983	1419	-	3110062G12Rik	TEC	3110062G12Rik	havana	23.2078	6.78586	12.3797	16.4803	21.9727	2.81098	12.0672	18.2771	11.64	0.01	0.01
X	150463726	150466157	2431	+	3110067C02Rik	processed_pseudogene	3110067C02Rik	havana	20.1148	29.3721	12.3797	8.24517	75.6593	6.54561	20.1053	8.70863	9.70169	0.01	0.01
13	119487252	119488385	1133	-	3110070M22Rik	antisense	3110070M22Rik	ensembl_havana	11.3982	6.71202	9.72902	9.16018	26.8533	9.34659	40.2005	15.6675	13.5784	0.01	92.3304
3	51829385	51830406	1021	-	3110080O07Rik	TEC	3110080O07Rik	havana	218.07	198.016	321.621	260.79	56.1369	240.894	143.691	187.9	92.0811	18.0521	21.8754
5	139359739	139460528	100789	-	3110082I17Rik	protein_coding	3110082I17Rik	ensembl_havana	588.461	291.372	317.203	359.613	473.428	401.485	279.335	200.948	349.88	274.805	191.939
14	57999323	58003698	4375	+	3110083C13Rik	bidirectional_promoter_lncRNA	3110083C13Rik	havana	0.01	1.51575	8.84547	21.0554	48.816	16.8159	11.0624	10.4484	24.2392	44.4213	0.01
2	115493513	115527745	34232	-	3110099E03Rik	lincRNA	3110099E03Rik	havana	0.01	0.01	0.01	0.01	0.01	0.01	0.01	0.01	0.01	0.01	0.01
12	88365314	88377324	12010	-	3200001D21Rik	antisense	3200001D21Rik	havana	20.2702	14.6615	40.7674	22.8855	0.01	29.5343	11.538	6.29994	3.88668	0.01	31.5933
18	37655451	37661743	6292	+	3222401L13Rik	lincRNA	3222401L13Rik	ensembl_havana	10.8357	26.3606	0.893547	9.16018	0.01	5.61195	79.3863	90.4758	38.7768	0.01	94.7599
12	99341154	99361828	20674	+	3300002A11Rik	antisense	3300002A11Rik	ensembl_havana	13.5367	4.61584	0.01	3.78145	0.01	4.23999	1.02846	12.841	1.04722	0.01	0.01
2	150310935	150362766	51831	-	3300002I08Rik	protein_coding	3300002I08Rik	ensembl_havana	63.6472	48.9468	73.3444	80.5316	53.6966	88.7076	67.3292	71.3388	44.5918	55.5242	44.9555
17	5798657	5803241	4584	+	3300005D01Rik	lincRNA	3300005D01Rik	havana	102.854	91.8606	105.152	150.073	131.786	211.017	28.1434	36.5443	30.0543	38.8699	172.503
14	32659119	32685294	26175	-	3425401B19Rik	protein_coding	3425401B19Rik	ensembl_havana	0.01	11.3031	2.66064	0.01	2.4503	0.01	0.01	0.879863	0.01	0.01	0.01
X	135022734	135060337	37603	-	3632454L22Rik	processed_transcript	3632454L22Rik	havana	27.0741	27.1134	26.5164	31.1206	12.2115	29.8871	18.0957	42.6333	9.70169	0.01	55.8881
12	12722861	12726401	3540	+	3732407C23Rik	TEC	3732407C23Rik	havana	12.3822	4.52724	0.01	1.84004	0.01	0.01	5.03382	2.61959	0.01	0.01	0.01
X	56136572	56153499	16927	+	3830403N18Rik	protein_coding	3830403N18Rik	ensembl_havana	0.01	0.01	0.01	0.925018	0.01	1.87732	6.03858	5.22918	22.3009	2.78571	17.0164
14	12284173	12303232	19059	+	3830406C13Rik	protein_coding	3830406C13Rik	ensembl_havana	265.887	150.585	18.5645	177.524	24.413	158.732	353.739	446.25	417.722	466.329	482.263
13	107022553	107055498	32945	+	3830408C21Rik	processed_transcript	3830408C21Rik	ensembl_havana	125.278	140.797	153.747	115.302	87.8608	117.651	88.4292	71.3388	44.5918	68.0148	43.7407
1	119529480	119536166	6686	-	3830432H09Rik	lincRNA	3830432H09Rik	havana	13.9287	0.762873	10.6126	11.9052	24.413	14.9485	2.01953	4.35932	2.91751	0.01	0.01
8	10924427	10928697	4270	-	3930402G23Rik	lincRNA	3930402G23Rik	ensembl_havana	3.10304	67.0157	4.42774	14.6503	0.01	11.2139	139.672	125.27	88.2044	0.01	13.3722
19	28893042	28967801	74759	-	4430402I18Rik	protein_coding	4430402I18Rik	ensembl_havana	3.11397	4.51048	4.42774	10.2989	48.816	3.74464	10.0576	4.42091	8.74059	34.7064	9.72794
2	93027956	93044733	16777	+	4631405J19Rik	antisense	4631405J19Rik	ensembl_havana	92.028	180.7	261.54	128.113	226.958	122.319	112.544	123.531	108.557	133.244	31.5933
3	89767511	89773241	5730	-	4632404H12Rik	lincRNA	4632404H12Rik	ensembl_havana	603.926	383.222	385.237	327.587	134.226	325.857	119.577	143.537	184.152	260.927	620.743
5	29378699	29390489	11790	+	4632411P08Rik	lincRNA	4632411P08Rik	havana	0.01	2.26862	3.54419	0.01	0.01	0.943659	15.0815	5.22918	17.455	0.01	0.01
3	19894886	19901034	6148	+	4632415L05Rik	transcribed_unprocessed_pseudogene	4632415L05Rik	havana	567.584	512.717	553.994	452.944	568.599	439.764	424.02	509.749	462.304	276.193	369.292
9	122127294	122130015	2721	+	4632418H02Rik	TEC	4632418H02Rik	havana	149.249	211.567	203.226	120.792	56.1369	154.997	144.696	165.284	70.7594	197.085	47.385
7	92734166	92741469	7303	-	4632427E13Rik	bidirectional_promoter_lncRNA	4632427E13Rik	ensembl_havana	1481.58	906.468	1381	1028.49	1278.73	1007.43	1422.76	1569.25	1306.45	1033.96	990.026
16	30008667	30021431	12764	+	4632428C04Rik	lincRNA	4632428C04Rik	havana	18.5683	27.1134	111.337	55.8261	75.6593	37.3564	160.772	220.955	125.033	0.01	29.1638
3	10220995	10223434	2439	-	4632432E15Rik	TEC	4632432E15Rik	havana	15.8154	0.01	0.01	0.01	20.1317	1.93779	0.01	1.80545	0.01	0.01	0.01
7	5034118	5035247	1129	+	4632433K11Rik	protein_coding	4632433K11Rik	ensembl	9.70216	0.0100039	0.0123527	0.111293	59.3694	0.01	0.01	0.0100001	0.0338254	0.01	0.01
3	121787500	121788573	1073	-	4633401B06Rik	TEC	4633401B06Rik	havana	27.0741	18.079	39.7696	21.0554	12.2115	14.9485	32.1624	36.5443	11.64	31.9307	0.01
3	89337850	89347832	9982	+	4731419I09Rik	antisense	4731419I09Rik	havana	20.7824	21.986	55.3838	22.6929	0.01	37.2609	25.7392	6.26476	9.09224	0.01	19.4459
11	73015856	73018842	2986	-	4732414G09Rik	lincRNA	4732414G09Rik	havana	1.55652	32.3836	1.77709	2.75506	0.01	9.34659	6.03858	2.61959	0.979169	0.01	0.01
6	148212253	148215732	3479	+	4732416N19Rik	TEC	4732416N19Rik	havana	201.831	189.734	256.239	130.858	180.592	104.58	155.748	169.633	175.43	359.464	216.234
1	6209866	6215294	5428	-	4732440D04Rik	antisense	4732440D04Rik	ensembl_havana	238.452	202.739	255.309	222.635	660.905	228.623	433.721	357.094	347.238	347.233	356.159
10	95746077	95797237	51160	+	4732465J04Rik	lincRNA	4732465J04Rik	havana	5.42283	24.8548	0.893547	5.50011	0.01	0.01	2.01953	0.01	3.88668	130.468	35.2375
7	25376819	25566418	189599	+	4732471J01Rik	antisense	4732471J01Rik	ensembl_havana	22.65	33.3073	40.3641	19.0766	92.248	15.9466	18.1177	27.3896	22.3931	26.4395	0.01
12	86290761	86306007	15246	-	4732487G21Rik	lincRNA	4732487G21Rik	havana	96.6273	155.587	74.3137	77.3771	71.1592	93.0204	117.894	112.125	65.9313	79.512	0.01
17	12318853	12327251	8398	+	4732491K20Rik	bidirectional_promoter_lncRNA	4732491K20Rik	havana	59.5511	39.9123	30.0506	15.5653	19.5324	22.4178	109.529	66.1196	51.376	158.225	37.667
7	116546865	116549365	2500	+	4732496C06Rik	lincRNA	4732496C06Rik	havana	0.01	3.77437	43.3038	24.7155	26.8533	17.7495	20.1053	13.9278	23.2701	188.758	347.426
8	91449521	91474599	25078	-	4831440D22Rik	antisense	4831440D22Rik	havana	44.31	126.711	63.426	52.5556	80.5399	25.7122	16.8233	31.8548	35.6398	27.2703	0.0100876
6	48755338	48756369	1031	+	4833403J16Rik	lincRNA	4833403J16Rik	havana	184.204	125.068	118.853	113.309	29.2936	155.532	146.428	175.115	111.32	0.01	258.204
7	17058534	17059442	908	+	4833404L02Rik	TEC	4833404L02Rik	havana	4.64956	9.04448	7.07838	12.8203	0.01	4.67829	2.01953	9.57849	2.91751	0.01	0.01
19	53460622	53462724	2102	+	4833407H14Rik	lincRNA	4833407H14Rik	havana	29.606	163.962	90.8948	244.57	221.391	163.334	668.346	710.628	542.353	402.228	387.842
19	3999548	4000543	995	-	4833408A19Rik	bidirectional_promoter_lncRNA	4833408A19Rik	havana	16.2485	20.3376	4.42774	14.6503	19.5324	13.0812	11.0624	11.3182	12.6092	84.6691	66.8208
8	10899922	10903894	3972	+	4833411C07Rik	processed_transcript	4833411C07Rik	havana	4.64956	1.51575	8.84547	4.58509	36.6145	8.41293	3.02429	0.879863	0.01	0.01	0.01
7	67784538	67804140	19602	-	4833412C05Rik	lincRNA	4833412C05Rik	havana	0.01	0.01	0.01	0.01	0.01	0.01	0.01	0.01	0.01	0.01	0.01
15	77113732	77115803	2071	-	4833412C15Rik	TEC	4833412C15Rik	havana	0.01	3.02149	2.66064	1.84004	0.01	0.01	1.01476	0.01	2.91751	0.01	0.01
1	78465448	78466927	1479	-	4833412K13Rik	TEC	4833412K13Rik	havana	100.534	127.998	164.35	126.283	126.906	99.9115	35.1767	71.3388	77.5436	26.3792	0.01
17	31557126	31559114	1988	+	4833413E03Rik	lincRNA	4833413E03Rik	ensembl_havana	85.0687	73.0387	81.2964	43.0159	48.816	29.8871	12.0672	2.61959	8.73252	0.01	0.01
5	3629777	3631723	1946	-	4833413G10Rik	antisense	4833413G10Rik	havana	88.8825	134.676	88.3647	113.472	195.234	97.1105	93.453	106.133	128.222	138.795	63.1766
11	95858865	95861045	2180	+	4833417C18Rik	processed_transcript	4833417C18Rik	havana	73.7694	58.4034	83.8823	33.2336	104.943	54.9615	31.1577	17.4073	14.1746	86.057	77.7535
17	87274886	87282815	7929	-	4833418N02Rik	processed_transcript	4833418N02Rik	havana	48.7254	32.3836	60.0912	25.6305	36.6145	52.2949	95.4626	70.4689	57.191	129.08	217.449
18	4353558	4368921	15363	+	4833419F23Rik	lincRNA	4833419F23Rik	havana	3.8763	10.5502	7.96191	3.67007	0.01	8.41293	5.96832	1.74973	12.6092	0.01	35.2375
13	119462768	119486121	23353	+	4833420G17Rik	protein_coding	4833420G17Rik	ensembl_havana	1912.26	2185.38	2143.84	2159.16	2658.58	2173.58	1961.26	2362.33	1908.44	1650.17	1020.34
1	87865073	87865917	844	+	4833421G17Rik	TEC	4833421G17Rik	havana	81.9756	159.619	210.294	98.832	217.197	143.793	233.115	287.935	188.029	155.45	106.907
13	91701665	91741873	40208	-	4833422C13Rik	antisense	4833422C13Rik	havana	83.8544	100.153	81.1489	47.9181	25.5905	55.4931	56.0043	46.482	75.0166	115.029	78.1568
15	96231870	96254685	22815	-	4833422M21Rik	processed_transcript	4833422M21Rik	havana	1.55652	29.3721	14.1468	65.8913	4.8906	43.892	22.1148	14.7977	8.73252	11.1128	0.01
9	51081115	51102079	20964	-	4833427G06Rik	protein_coding	4833427G06Rik	ensembl_havana	0.01	3.02149	0.01	0.01	0.01	0.01	0.01	0.01	0.01	0.01	0.01
9	45416626	45431731	15105	-	4833428L15Rik	antisense	4833428L15Rik	havana	0.01	0.01	0.01	0.01	0.01	0.01	0.01	0.01	0.01	33.3185	0.01
19	46303591	46305612	2021	-	4833438C02Rik	bidirectional_promoter_lncRNA	4833438C02Rik	havana	227.477	256.541	410.446	236.619	347.464	247.992	506.905	412.649	345.872	693.983	659.141
13	54551218	54565436	14218	-	4833439L19Rik	protein_coding	4833439L19Rik	ensembl_havana	1332.69	1354.91	1022.79	1136.83	988.331	1341.36	1846.56	1758.35	1722.78	1457.82	1206.26
9	108567533	108569175	1642	+	4833445I07Rik	lincRNA	4833445I07Rik	havana	416.797	313.959	525.721	496.865	517.353	394.948	941.474	1112.56	535.961	174.88	287.904
5	19202368	19226556	24188	-	4921504A21Rik	antisense	4921504A21Rik	havana	0.01	0.01	0.01	0.01	0.01	0.01	0.01	0.01	0.01	0.01	0.01
12	110841029	110843805	2776	+	4921507G05Rik	bidirectional_promoter_lncRNA	4921507G05Rik	havana	4.64956	2.26862	4.42774	8.24517	0.01	10.2802	0.01	0.01	0.01	0.01	0.01
6	50573302	50596633	23331	-	4921507P07Rik	protein_coding	4921507P07Rik	ensembl_havana	2.32978	14.3146	27.4	27.4606	0.01	6.54561	2.01953	11.3182	0.979169	0.01	0.01
12	34873730	34874829	1099	-	4921508M14Rik	TEC	4921508M14Rik	ensembl_havana	1.55652	5.28011	32.7013	6.41513	0.01	12.1476	0.01	0.01	0.01	0.01	0.01
3	79212919	79253914	40995	+	4921511C10Rik	antisense	4921511C10Rik	havana	22.4346	51.9583	21.2151	38.4408	0.01	18.6832	25.1291	13.0579	7.76336	0.01	57.1029
12	12351522	12392616	41094	-	4921511I17Rik	antisense	4921511I17Rik	havana	11.6089	19.5847	18.5645	11.9052	56.1369	3.74464	51.253	27.8456	7.76336	115.202	46.1702
10	120765732	120778887	13155	+	4921513I03Rik	lincRNA	4921513I03Rik	ensembl_havana	0.01	3.77437	1.77709	4.58509	0.01	7.47927	0.01	0.01	0.01	0.01	0.01
4	141115660	141118088	2428	+	4921514A10Rik	antisense	4921514A10Rik	ensembl_havana	147.855	198.636	212.865	159.466	94.2712	135.829	169.514	125.797	122.525	173.969	106.644
10	88135919	88137532	1613	+	4921515L22Rik	antisense	4921515L22Rik	havana	93.5746	111.435	74.228	69.5514	43.9354	58.8305	56.2768	73.9484	68.821	0.01	0.01
10	78428271	78438848	10577	+	4921516A02Rik	antisense	4921516A02Rik	havana	1.64427	6.88396	0.01	3.48468	0.01	0.01	3.642	3.38764	0.01	0.01	0.01
16	57331951	57335433	3482	+	4921517D16Rik	antisense	4921517D16Rik	havana	23.9811	39.1594	40.6532	11.9052	9.7712	10.2802	7.04335	4.35932	9.70169	0.01	0.01
8	8661801	8664729	2928	+	4921522P10Rik	lincRNA	4921522P10Rik	ensembl_havana	12.3822	9.79736	7.96193	13.7353	21.9727	19.6168	30.1529	27.8456	50.4068	44.4213	30.3786
9	107991684	107995657	3973	-	4921523L03Rik	antisense	4921523L03Rik	havana	6.19609	12.056	8.84547	34.7807	0.01	26.1524	0.01	6.96891	13.5784	34.7064	0.01
8	85408759	85432834	24075	-	4921524J17Rik	protein_coding	4921524J17Rik	ensembl_havana	253.64	169.407	196.158	208.577	170.831	217.388	354.252	407.081	438.606	230.394	238.1
13	52096741	52124159	27418	+	4921525O09Rik	processed_transcript	4921525O09Rik	havana	1802.48	2244.32	1844.86	1604.95	2386.62	1757.16	161.777	165.284	113.403	0.01	60.7471
2	179975993	179979014	3021	+	4921531C22Rik	processed_transcript	4921531C22Rik	havana	78.1093	93.3663	83.0635	71.3815	134.227	46.6929	249.191	230.524	131.817	248.436	193.154
9	20385234	20387729	2495	+	4921534A09Rik	TEC	4921534A09Rik	havana	8.51587	5.28011	9.72902	10.9902	0.01	5.61195	12.0672	2.61959	3.88668	0.01	0.01
11	3886088	3895099	9011	-	4921536K21Rik	protein_coding	4921536K21Rik	ensembl_havana	0.01	0.01	1.77709	7.33015	0.01	0.943659	3.02429	0.01	3.88668	87.4448	36.4523
4	103230445	103290864	60419	-	4921539E11Rik	protein_coding	4921539E11Rik	ensembl_havana	0.01	1.51575	1.77709	0.925018	0.01	6.54561	0.01	4.35932	0.01	0.01	0.01
3	58117053	58167617	50564	+	4921539H07Rik	lincRNA	4921539H07Rik	havana	0.01	0.01	0.01	0.01	0.01	0.01	0.01	0.01	0.01	0.01	0.01
2	130706200	130906407	200207	-	4930402H24Rik	protein_coding	4930402H24Rik	ensembl_havana	85.0687	163.474	542.671	357.782	534.436	360.402	682.245	620.077	516.577	988.161	897.705
11	34299707	34308114	8407	+	4930403D09Rik	antisense	4930403D09Rik	havana	8.61897	8.80952	7.34584	10.9222	0.01	3.68999	0.01	1.23427	3.32397	29.4185	0.01
1	36332708	36333421	713	+	4930403P22Rik	lincRNA	4930403P22Rik	havana	3.10304	5.28011	10.6126	22.8855	19.5324	10.2802	4.02906	12.1881	20.3626	38.8699	0.01
2	153492790	153493842	1052	+	4930404H24Rik	protein_coding	4930404H24Rik	havana	0.01	3.02149	1.77709	5.50011	0.01	0.01	0.01	0.879863	0.01	0.01	0.01
16	91011249	91016744	5495	+	4930404I05Rik	processed_transcript	4930404I05Rik	havana	117.42	100.48	117.523	82.4075	95.6018	97.2078	53.7851	83.2348	50.97	130.735	37.8556
10	81363067	81365817	2750	-	4930404N11Rik	protein_coding	4930404N11Rik	ensembl_havana	94.7847	153.327	195.651	187.97	259.852	152.089	114.688	99.0701	89.1758	189.934	196.994
14	22507174	22542824	35650	-	4930405A10Rik	antisense	4930405A10Rik	havana	10.8357	6.78586	2.66064	10.0752	0.01	19.6168	9.05287	3.48945	3.88668	0.01	0.01
2	156714540	156720910	6370	-	4930405A21Rik	processed_transcript	4930405A21Rik	havana	3.10304	3.02149	10.6126	1.84004	0.01	3.74464	12.0672	2.61959	1.94834	0.01	41.3113
7	68315973	68317033	1060	-	4930405G09Rik	TEC	4930405G09Rik	havana	0.01	47.441	17.6809	8.24517	0.01	2.81098	6.03858	6.09904	7.76336	18.0521	0.01
10	20199240	20201839	2599	-	4930405J17Rik	antisense	4930405J17Rik	havana	2.32978	2.26862	0.01	0.925018	0.01	2.81098	0.01	2.61959	0.979169	0.01	0.01
17	63305446	63312974	7528	-	4930405O22Rik	sense_intronic	4930405O22Rik	havana	68.0569	47.441	31.8177	31.1206	21.9727	32.6881	29.1482	23.4963	19.3934	4.17356	32.8081
15	82059151	82066541	7390	+	4930407I10Rik	protein_coding	4930407I10Rik	ensembl_havana	0.01	3.02149	0.893547	0.01	0.01	0.943659	0.01	0.879863	2.91751	0.01	0.01
4	9770585	9823412	52827	+	4930412C18Rik	processed_transcript	4930412C18Rik	havana	3.10304	1.51575	0.01	0.01	0.01	0.01	1.01476	0.01	0.01	0.01	0.01
8	57650889	57652360	1471	-	4930412F12Rik	TEC	4930412F12Rik	havana	122.958	194.251	236.801	230.595	217.58	190.476	191.92	180.942	142.478	564.867	164
4	53205066	53217858	12792	-	4930412L05Rik	processed_transcript	4930412L05Rik	havana	1.55652	5.28011	0.01	0.01	0.01	0.01	0.01	1.74973	0.01	0.01	0.01
11	60112219	60115231	3012	-	4930412M03Rik	lincRNA	4930412M03Rik	ensembl_havana	177.087	429.148	412.627	211.379	263.562	268.904	405.935	394.928	305.298	459.39	238.1
7	122969058	122970051	993	-	4930413G21Rik	TEC	4930413G21Rik	havana	10.0624	3.02149	11.4961	11.9052	0.01	5.61195	15.0815	26.1059	11.64	15.2764	71.6798
19	44960373	44984551	24178	-	4930414N06Rik	antisense	4930414N06Rik	havana	15.5209	14.3146	8.84547	16.4803	14.6518	15.2546	4.04499	12.1881	11.6749	5.78991	32.808
2	122702047	122721457	19410	+	4930417H01Rik	processed_transcript	4930417H01Rik	havana	0.01	3.02149	0.01	0.01	0.01	0.01	7.04335	7.83877	6.79419	0.01	35.2375
6	125265476	125287287	21811	+	4930417O13Rik	processed_transcript	4930417O13Rik	havana	0.01	35.3951	0.01	0.01	0.01	4.67829	0.01	0.01	0.01	0.01	0.01
11	101952421	101960574	8153	+	4930417O22Rik	antisense	4930417O22Rik	ensembl_havana	2.32978	0.762873	0.01	2.75506	0.01	5.61195	0.01	0.01	0.01	0.01	0.01
9	99299007	99304676	5669	-	4930422M22Rik	antisense	4930422M22Rik	havana	7.74261	16.5732	23.8658	11.9052	70.7787	24.2851	35.1767	21.7566	9.70169	41.6456	42.526
12	81781358	81783032	1674	+	4930423D22Rik	bidirectional_promoter_lncRNA	4930423D22Rik	havana	0.783261	0.762873	0.01	0.01	0.01	2.81098	2.01953	2.61959	0.979169	0.01	18.2311
18	21651448	21656106	4658	+	4930426D05Rik	antisense	4930426D05Rik	ensembl_havana	649.439	330.003	249.353	436.837	1743.72	549.258	215.028	128.231	67.3583	0.01	0.01
12	76402751	76403983	1232	-	4930426I24Rik	lincRNA	4930426I24Rik	havana	11.6089	14.3146	10.6126	20.1404	14.6518	3.74464	8.04811	20.0169	14.5475	40.2578	0.01
2	18998343	18999805	1462	+	4930426L09Rik	bidirectional_promoter_lncRNA	4930426L09Rik	ensembl_havana	33.2602	31.6307	15.9139	14.6503	0.01	29.8871	58.2863	44.373	21.3317	97.1598	48.5997
5	107698212	107703481	5269	-	4930428O21Rik	lincRNA	4930428O21Rik	havana	0.01	14.3146	11.4961	0.01	0.01	2.81098	5.03382	3.48945	0.01	38.8699	78.9683
9	79793641	79803236	9595	+	4930429F24Rik	lincRNA	4930429F24Rik	havana	1.55652	4.52724	3.54419	9.16018	0.01	12.1476	2.01953	6.09904	6.79419	0.01	0.01
9	107351276	107353987	2711	-	4930429P21Rik	lincRNA	4930429P21Rik	havana	13.1554	5.28011	7.07838	9.16018	19.5324	8.38571	0.01	5.57234	8.70574	0.01	0.01
4	6352105	6357531	5426	-	4930430E12Rik	antisense	4930430E12Rik	havana	5.42283	5.28011	0.01	0.01	0.01	0.01	0.01	0.01	0.01	0.01	0.01
10	100572265	100590424	18159	-	4930430F08Rik	protein_coding	4930430F08Rik	ensembl_havana	189.635	120.901	109.453	106.331	119.585	112.181	111.638	130.449	163.896	398.324	102.114
5	44966200	44978806	12606	+	4930431F12Rik	lincRNA	4930431F12Rik	ensembl_havana	0.01	0.01	0.01	0.01	0.01	0.01	0.01	0.01	0.01	20.8278	0.01
14	44955215	44961327	6112	-	4930431P03Rik	processed_transcript	4930431P03Rik	havana	3.857	25.6606	4.41214	30.0858	12.2115	3.82039	11.7562	5.18875	10.7558	5.56142	0.01
7	109752320	109755279	2959	+	4930431P19Rik	transcribed_processed_pseudogene	4930431P19Rik	havana	4.45989	48.9468	35.0992	12.8203	53.6966	30.8207	49.2434	36.5443	24.2336	0.01	57.1029
10	11244790	11281222	36432	-	4930432B10Rik	bidirectional_promoter_lncRNA	4930432B10Rik	havana	0.783261	2.26862	2.66064	2.75506	14.6518	11.2139	15.0815	10.4484	2.91751	91.6084	0.01
8	84148025	84172591	24566	+	4930432K21Rik	protein_coding	4930432K21Rik	ensembl_havana	43.3126	78.3088	153.747	75.9565	24.413	36.4227	29.1482	14.7977	34.9001	102.711	46.1702
11	58274799	58294290	19491	+	4930438A08Rik	protein_coding	4930438A08Rik	ensembl_havana	9.28913	0.762873	0.01	2.75506	0.01	1.87732	61.3006	21.7566	82.3894	388.609	60.7471
1	37329667	37334173	4506	-	4930439A04Rik	antisense	4930439A04Rik	havana	0.01	4.52724	1.77709	3.67007	0.01	3.74464	3.02429	2.61959	5.82502	30.5428	31.5933
1	156939838	156940197	359	+	4930439D14Rik	antisense	4930439D14Rik	havana	10.0624	17.3261	19.448	8.24517	46.3757	23.3515	1.01476	1.74973	0.01	0.01	0.01
10	81182605	81183850	1245	-	4930442H23Rik	TEC	4930442H23Rik	ensembl_havana	5.42283	22.5962	19.448	22.8855	0.01	21.4842	24.1243	42.6333	9.70169	0.01	47.385
2	85073614	85086462	12848	-	4930443O20Rik	processed_transcript	4930443O20Rik	havana	0.01	1.51575	1.77709	0.925018	0.01	8.41293	3.02429	4.35932	3.88668	0.01	13.3722
1	54681729	54767525	85796	+	4930444A19Rik	antisense	4930444A19Rik	havana	158.62	125.903	235.207	132.761	53.6966	165.446	89.3189	115.251	89.5401	95.772	259.889
2	144243241	144244850	1609	+	4930444E06Rik	antisense	4930444E06Rik	havana	0.783261	8.29161	15.0303	19.2254	0.01	12.1476	7.04335	10.4484	16.4859	37.4821	27.9491
10	22066307	22068080	1773	-	4930444G20Rik	protein_coding	4930444G20Rik	ensembl_havana	8.68332	10.632	7.10388	3.67675	0.01	2.82597	0.01	0.01	3.90378	0.01	0.01
18	82855894	82870605	14711	+	4930445N18Rik	lincRNA	4930445N18Rik	havana	0.01	0.01	0.01	0.01	0.01	0.01	2.01953	1.74973	5.82502	0.01	0.01
12	72881109	72940775	59666	-	4930447C04Rik	protein_coding	4930447C04Rik	ensembl_havana	0.01	0.01	0.01	0.01	0.01	0.01	15.0815	4.35932	10.6709	0.01	0.01
9	108133718	108138568	4850	+	4930447F24Rik	processed_transcript	4930447F24Rik	havana	0.783261	2.26862	7.07838	2.75506	0.01	0.01	0.01	0.879863	0.01	0.01	0.01
13	34084155	34113273	29118	-	4930447K03Rik	processed_transcript	4930447K03Rik	havana	0.783261	3.77437	0.893547	0.01	0.01	0.01	0.01	0.879863	0.01	0.01	0.01
3	122761955	122802049	40094	-	4930447N08Rik	processed_transcript	4930447N08Rik	havana	6.96935	0.01	0.893547	14.6503	34.1742	6.54561	9.05287	1.74973	9.70169	0.01	0.01
9	46326393	46329528	3135	-	4930448E22Rik	processed_transcript	4930448E22Rik	havana	0.01	0.01	0.01	0.01	0.01	2.81098	0.01	4.35932	3.88668	0.01	0.01
15	63717818	63737681	19863	+	4930449C09Rik	lincRNA	4930449C09Rik	havana	0.01	1.51575	5.31128	1.84004	0.01	0.01	0.01	0.01	0.01	27.7671	0.01
5	45857642	45858765	1123	+	4930449I04Rik	TEC	4930449I04Rik	havana	0.01	4.52724	0.01	0.01	2.4503	1.87732	0.01	1.74973	0.01	0.01	0.01
13	55775136	55784506	9370	-	4930451E10Rik	antisense	4930451E10Rik	havana	3.10304	0.01	0.893547	3.67007	0.01	0.943659	0.01	2.61959	7.76336	0.01	0.01
16	4964289	4978963	14674	+	4930451G09Rik	transcribed_unitary_pseudogene	4930451G09Rik	havana	54.9115	53.464	110.453	65.8913	65.8981	57.8968	56.2768	33.0648	27.1467	106.875	69.2503
14	8431192	8666241	235049	-	4930452B06Rik	protein_coding	4930452B06Rik	ensembl_havana	0.01	159.619	22.9822	10.9902	0.01	2.81098	37.1863	20.0169	42.6535	0.01	36.4523
13	45936040	45936905	865	+	4930453C13Rik	antisense	4930453C13Rik	havana	40.2196	30.1249	0.893547	12.8203	4.8906	14.9485	5.03382	5.22918	5.82502	0.01	20.6606
16	64751751	64771162	19411	-	4930453N24Rik	protein_coding	4930453N24Rik	ensembl_havana	882.168	767.022	505.399	592.01	488.07	711.47	1097.55	1224.62	1225.12	782.759	710.635
10	21319088	21342058	22970	-	4930455C13Rik	antisense	4930455C13Rik	havana	64.0868	90.4622	46.8907	46.5047	111.441	49.6048	40.6308	48.6141	17.2756	34.5675	0.01
4	142017898	142028997	11099	+	4930455G09Rik	antisense	4930455G09Rik	havana	3.10304	3.02149	0.893547	4.58509	0.01	0.943659	0.01	0.01	0.01	0.01	0.01
5	100840797	100847168	6371	-	4930458D05Rik	antisense	4930458D05Rik	havana	59.7447	219.683	223.699	209.703	477.715	209.288	477.08	472.357	401.28	0.01	95.776
12	107723740	107735497	11757	-	4930465M20Rik	lincRNA	4930465M20Rik	havana	0.01	7.53873	0.01	0.01	0.01	0.01	0.01	0.01	0.01	0.01	0.01
6	92012394	92016118	3724	-	4930466I24Rik	antisense	4930466I24Rik	havana	0.01	3.77437	17.6809	12.8203	26.8533	11.2139	2.01953	0.01	0.01	0.01	35.2375
10	53614369	53615275	906	+	4930466K18Rik	TEC	4930466K18Rik	havana	34.0335	22.5962	24.7493	25.6305	14.6518	17.7495	75.3673	63.51	57.191	68.0149	12.1574
11	33973961	34098555	124594	-	4930469K13Rik	protein_coding	4930469K13Rik	havana	0.01	1.51575	2.66064	0.01	4.8906	0.943659	4.02906	1.74973	5.82502	0.01	13.3722
1	37660722	37662648	1926	+	4930470B04Rik	TEC	4930470B04Rik	havana	3.8763	67.7686	7.96193	2.75506	0.01	0.943659	48.2387	52.2018	31.0234	0.01	0.01
13	21440471	21445935	5464	+	4930470G03Rik	bidirectional_promoter_lncRNA	4930470G03Rik	havana	14.0157	8.9005	17.4811	10.4408	0.01	12.5271	9.09029	9.43884	15.2646	0.01	0.01
2	170579418	170602018	22600	-	4930470P17Rik	protein_coding	4930470P17Rik	ensembl_havana	0.01	8.29161	0.01	0.01	0.01	0.01	0.01	0.01	0.01	0.01	0.01
10	120632672	120699204	66532	-	4930471E19Rik	lincRNA	4930471E19Rik	havana	0.01	0.01	0.01	0.01	0.01	0.01	4.02906	5.22918	6.79419	0.01	15.8017
18	36105651	36109978	4327	+	4930471G03Rik	antisense	4930471G03Rik	havana	0.01	18.8318	211.178	24.7155	4.8906	34.5554	7.04335	12.1881	2.91751	97.1598	0.01
6	91428308	91440913	12605	-	4930471M09Rik	transcribed_processed_pseudogene	4930471M09Rik	havana	5.42283	2.26862	0.893547	0.01	0.01	8.41293	18.0957	16.5374	11.64	16.6643	0.01
2	130543791	130563750	19959	-	4930473A02Rik	antisense	4930473A02Rik	ensembl_havana	7.01562	6.78586	7.10275	5.50678	24.413	2.81098	4.02906	3.48945	0.01	0.01	7.29846
12	88434113	88442255	8142	-	4930473H19Rik	antisense	4930473H19Rik	havana	5.42283	9.79736	40.6532	29.2906	0.01	16.8159	2.01953	9.57849	19.3934	47.1971	0.01
12	99161277	99162809	1532	-	4930474N09Rik	lincRNA	4930474N09Rik	havana	1.55652	6.03299	0.893547	0.01	0.01	0.943659	1.01476	5.22918	8.73252	38.8699	0.01
12	100076908	100097219	20311	-	4930477G07Rik	lincRNA	4930477G07Rik	havana	8.51587	1.51575	5.31128	1.84004	0.01	5.61195	5.03382	6.09904	5.82502	0.01	0.01
5	121503513	121504602	1089	+	4930477O15Rik	TEC	4930477O15Rik	havana	0.01	4.52724	2.66064	0.01	21.9727	0.943659	3.02429	2.61959	0.01	0.01	0.01
16	78560316	78564870	4554	+	4930478L05Rik	antisense	4930478L05Rik	havana	178.633	134.774	47.7216	46.6759	75.6593	58.8305	64.3149	66.1196	77.5436	176.268	91.1157
5	31451219	31452332	1113	-	4930478M09Rik	TEC	4930478M09Rik	havana	0.01	4.52724	0.01	2.75506	0.01	0.01	0.01	1.74973	0.01	0.01	24.3049
15	100105234	100108162	2928	-	4930478M13Rik	antisense	4930478M13Rik	havana	0.01	5.28011	2.66064	0.01	0.01	3.74464	0.01	0.01	0.01	0.01	0.01
5	35361541	35367678	6137	+	4930478P22Rik	lincRNA	4930478P22Rik	havana	0.01	0.01	0.01	0.925018	0.01	1.87732	21.11	17.4073	8.73252	0.01	0.01
6	146657218	146665404	8186	+	4930479D17Rik	lincRNA	4930479D17Rik	havana	6.96935	0.01	0.01	0.01	0.01	0.01	2.01953	0.01	0.979169	0.01	0.01
5	65951305	65952206	901	+	4930480C01Rik	TEC	4930480C01Rik	havana	6.19609	58.7341	3.54419	0.01	0.01	0.01	0.01	2.61959	0.01	0.01	0.01
19	5406740	5422848	16108	+	4930481A15Rik	antisense	4930481A15Rik	havana	75.7896	109.177	81.2963	75.9565	61.0175	123.253	223.067	186.078	134.725	102.711	257.536
3	95015625	95020139	4514	+	4930481B07Rik	processed_transcript	4930481B07Rik	havana	32.487	36.9008	36.2354	31.1206	51.2563	18.6832	37.1863	48.7223	31.0234	0.01	31.5933
15	81190774	81192764	1990	+	4930483J18Rik	processed_transcript	4930483J18Rik	ensembl_havana	3.10304	4.52724	1.77709	0.925018	0.01	0.01	7.04335	3.48945	1.94834	0.01	0.01
10	76545871	76562227	16356	-	4930483K19Rik	antisense	4930483K19Rik	havana	7.74261	16.0053	23.1105	2.87265	0.01	6.54561	0.01	0.01	0.979169	0.01	32.8081
16	18213649	18215251	1602	+	4930483P17Rik	lincRNA	4930483P17Rik	havana	8.51587	3.02149	0.01	3.67007	0.01	8.41293	6.03858	4.35932	0.01	0.01	0.01
10	126788864	126793711	4847	-	4930484H19Rik	lincRNA	4930484H19Rik	havana	3.10304	3.02149	0.01	4.58509	0.01	9.34659	0.01	0.01	0.01	0.01	0.01
19	53976462	54001443	24981	-	4930484I04Rik	antisense	4930484I04Rik	havana	4.64956	3.02149	2.66064	1.84004	12.2115	6.54561	5.03382	4.35932	1.94834	0.01	0.01
13	60842612	60864476	21864	-	4930486L24Rik	protein_coding	4930486L24Rik	ensembl_havana	3.09037	18.0656	26.5164	0.0100117	0.01	21.4842	10.0502	16.4427	2.84825	0.01	212.376
8	93750147	93813723	63576	-	4930488L21Rik	antisense	4930488L21Rik	havana	27.8474	21.8433	7.07838	0.01	0.01	0.943659	11.0624	1.74973	4.85585	0.01	0.01
8	115585392	115595153	9761	+	4930488N15Rik	lincRNA	4930488N15Rik	havana	0.01	0.762873	4.42774	0.925018	0.01	2.81098	0.01	0.01	0.01	0.01	0.01
9	106247960	106249414	1454	+	4930500F10Rik	antisense	4930500F10Rik	havana	3.10304	0.01	5.60619	7.33015	9.7712	2.81098	2.47276	3.03558	4.7378	0.01	0.01
1	170214860	170216423	1563	+	4930500M09Rik	antisense	4930500M09Rik	ensembl_havana	19.2671	13.6442	5.29004	16.1951	172.535	30.5991	22.6533	34.7575	48.3402	75.584	0.01
11	84829178	84830869	1691	+	4930502E09Rik	processed_transcript	4930502E09Rik	havana	1.55652	2.26862	9.72902	1.84004	0.01	1.87732	0.01	0.879863	0.01	0.01	0.01
10	124469074	124524489	55415	+	4930503E24Rik	transcribed_processed_pseudogene	4930503E24Rik	havana	2.33129	3.0227	3.54584	2.75796	7.3309	1.87836	1.01563	1.7513	0.979911	0.01	3.65423
18	70452212	70472510	20298	-	4930503L19Rik	protein_coding	4930503L19Rik	ensembl_havana	550.571	621.881	755.442	790.586	1344.61	713.324	635.021	884.66	826.712	416.366	467.687
11	30426006	30471828	45822	-	4930505A04Rik	protein_coding	4930505A04Rik	ensembl_havana	0.01	0.01	0.01	0.01	0.01	0.01	4.02906	0.01	0.01	0.01	0.01
19	45998137	46013387	15250	+	4930505N22Rik	bidirectional_promoter_lncRNA	4930505N22Rik	havana	3.8763	3.77437	10.6126	2.75506	0.01	18.6832	16.0862	20.8867	21.3317	0.01	0.01
17	8293366	8311081	17715	-	4930506C21Rik	processed_transcript	4930506C21Rik	havana	13.7793	19.5847	15.9139	6.41513	17.0921	8.45188	5.87118	6.96891	11.3452	0.01	29.1638
10	62449489	62451354	1865	+	4930507D05Rik	bidirectional_promoter_lncRNA	4930507D05Rik	ensembl_havana	7.98403	19.333	13.8799	17.7752	0.01	35.2636	34.9984	17.1315	32.974	34.7064	0.01
9	72518250	72531859	13609	-	4930509E16Rik	lincRNA	4930509E16Rik	havana	57.2313	27.8663	15.9139	15.5653	70.7787	10.2802	20.1053	39.1538	15.5167	0.01	0.01
16	11178176	11192293	14117	+	4930509G22Rik	lincRNA	4930509G22Rik	havana	1.55652	16.5732	8.84547	11.9052	7.3309	14.0149	18.0957	14.7977	13.5784	31.9307	0.01
3	104510099	104511314	1215	-	4930509H03Rik	sense_intronic	4930509H03Rik	havana	75.0163	82.0732	66.276	55.8261	48.816	30.8207	64.3149	88.736	73.6669	8.33713	31.5933
3	73351206	73481652	130446	-	4930509J09Rik	lincRNA	4930509J09Rik	havana	0.01	0.762873	32.7013	6.41513	0.01	0.01	0.01	0.01	0.01	0.01	0.01
18	57373455	57552398	178943	-	4930511M06Rik	antisense	4930511M06Rik	havana	6.19609	12.056	11.4961	9.16018	29.2936	17.7495	1.01476	1.74973	0.979169	0.01	0.01
12	69790288	69840480	50192	+	4930512B01Rik	processed_transcript	4930512B01Rik	ensembl_havana	3.10304	2.26862	3.54419	0.925018	19.5324	0.01	4.02906	2.61959	5.52723	1.39785	0.01
8	61849006	61922835	73829	+	4930512H18Rik	antisense	4930512H18Rik	havana	25.0232	5.28011	2.66064	1.84004	0.01	14.0149	4.02906	0.879863	2.91751	0.01	20.6606
6	89269511	89285726	16215	-	4930512J16Rik	lincRNA	4930512J16Rik	havana	0.783261	18.079	22.9822	128.113	0.01	108.314	0.01	4.35932	3.88668	0.01	0.01
3	116663732	116664156	424	+	4930512P04Rik	lincRNA	4930512P04Rik	havana	3.10304	9.79736	0.01	1.84004	0.01	6.54561	7.04335	3.48945	1.94834	0.01	13.3722
5	39461749	39603575	141826	-	4930513D17Rik	lincRNA	4930513D17Rik	havana	0.01	0.01	0.01	0.01	0.01	0.01	0.01	0.01	0.01	19.44	0.01
8	95806744	95821729	14985	+	4930513N10Rik	antisense	4930513N10Rik	ensembl_havana	325.553	338.418	462.106	357.783	522.234	304.47	346.761	341.866	329.527	265.48	394.802
7	130653128	130654393	1265	-	4930513N20Rik	TEC	4930513N20Rik	havana	0.01	0.01	19.448	0.01	4.8906	0.01	17.091	16.5374	3.88668	70.7906	0.01
5	114773737	114774984	1247	-	4930515G01Rik	antisense	4930515G01Rik	havana	66.7055	36.9409	31.8177	73.5757	164.322	61.9569	63.6381	106.229	50.5088	0.01	25.5196
17	21801159	21801659	500	-	4930515G13Rik	pseudogene	4930515G13Rik	ensembl	0.01	0.01	1.77709	5.50011	0.01	3.74464	0.01	0.01	0.01	0.01	0.01
9	119440278	119444831	4553	-	4930516B21Rik	lincRNA	4930516B21Rik	havana	62.6441	53.464	126.357	58.5712	19.5324	64.4325	23.1196	29.5853	17.455	13.8885	70.4651
9	31278021	31280993	2972	-	4930517E14Rik	lincRNA	4930517E14Rik	havana	15.4752	39.1594	29.1671	29.2906	0.01	15.8822	53.2625	36.5443	48.4685	12.5007	94.7599
6	91689933	91691609	1676	-	4930517G19Rik	TEC	4930517G19Rik	havana	87.3885	151.338	152.864	107.067	46.3757	112.983	95.4626	143.537	76.5744	303.95	198.013
4	44669330	44670898	1568	+	4930517J16Rik	TEC	4930517J16Rik	havana	1055.51	825.912	2726.64	1326.79	761.384	1516.27	541.578	701.99	535.961	38.8699	42.526
14	100213142	100245340	32198	+	4930517O19Rik	antisense	4930517O19Rik	havana	0.01	0.01	0.01	0.01	51.2563	0.01	0.01	0.01	0.01	0.01	0.01
2	156856616	156858213	1597	-	4930518I15Rik	TEC	4930518I15Rik	ensembl_havana	132.237	121.975	131.659	129.028	95.1817	83.1057	27.1386	85.2566	72.6977	152.674	114.196
10	28880921	28923508	42587	-	4930519F09Rik	transcribed_processed_pseudogene	4930519F09Rik	havana	2.32978	2.26862	1.77709	3.67007	0.01	0.01	1.01476	0.01	0.01	0.01	0.01
14	24003844	24008336	4492	+	4930519K11Rik	bidirectional_promoter_lncRNA	4930519K11Rik	havana	0.01	7.29968	0.01	5.29478	21.9727	0.01	0.01	0.01	0.01	0.01	0.01
2	154611810	154613438	1628	-	4930519P11Rik	antisense	4930519P11Rik	ensembl_havana	0.01	8.29161	0.01	3.67007	4.8906	1.87732	15.0815	9.57849	5.82502	0.01	0.01
5	139215469	139216357	888	-	4930520M14Rik	antisense	4930520M14Rik	havana	17.061	8.05652	15.8957	1.22275	29.3006	6.26564	6.214	21.2476	8.51464	0.01	0.01
9	114368303	114377230	8927	+	4930520O04Rik	processed_transcript	4930520O04Rik	havana	704.451	535.303	697.129	235.17	266.003	255.833	223.068	272.277	230.672	84.6691	179.792
5	109735990	109751887	15897	-	4930522L14Rik	protein_coding	4930522L14Rik	havana	143.063	73.7916	109.733	102.885	21.9727	74.7027	136.658	155.22	167.676	44.4213	54.6734
1	160044382	160080209	35827	+	4930523C07Rik	protein_coding	4930523C07Rik	ensembl_havana	1276.17	1860.77	2772.05	2704.19	2133.31	2732.25	2536.14	2870.94	2506.26	1757.03	1425.48
9	106891547	106895183	3636	+	4930524O07Rik	antisense	4930524O07Rik	havana	62.6945	37.6902	30.7863	46.2538	58.5772	49.4335	52.4222	57.4297	27.8059	55.5242	99.7934
13	67796594	67830986	34392	-	4930525G20Rik	antisense	4930525G20Rik	havana	28.6206	31.6307	97.2002	20.1404	7.3309	35.489	58.2863	47.8525	47.4993	58.2999	88.6862
17	28075050	28076678	1628	-	4930526A20Rik	transcribed_processed_pseudogene	4930526A20Rik	havana	25.3205	44.6467	70.9402	48.8943	106.262	26.8365	46.9262	33.629	51.3438	44.7318	43.8513
5	64468057	64469011	954	+	4930526M16Rik	TEC	4930526M16Rik	havana	6.96935	15.8203	0.01	0.01	0.01	0.01	0.01	0.01	3.88668	0.01	0.01
13	59733630	59739186	5556	+	4930528D03Rik	lincRNA	4930528D03Rik	havana	0.783261	0.01	0.01	3.67007	0.01	0.01	0.01	1.74973	0.01	6.94927	0.01
6	29912023	29915634	3611	-	4930528J11Rik	TEC	4930528J11Rik	havana	5.45357	6.78586	14.1468	2.75506	0.01	0.01	3.02429	3.51021	0.01	44.7343	2.43949
1	185359461	185362866	3405	-	4930532G15Rik	lincRNA	4930532G15Rik	havana	17.795	12.8088	18.5645	16.4803	24.413	19.6168	31.1577	17.4073	16.4859	34.7064	46.1702
7	75030194	75075165	44971	+	4930533N22Rik	lincRNA	4930533N22Rik	havana	3.10304	3.02149	2.66064	2.75506	4.8906	2.81098	1.01476	1.74973	2.91751	0.01	3.65423
3	131302643	131316662	14019	+	4930534D22Rik	antisense	4930534D22Rik	havana	0.01	0.01	6.52339	0.01	0.01	4.67829	0.01	2.01793	0.01	0.01	0.01
16	90934967	90935629	662	+	4930534H18Rik	bidirectional_promoter_lncRNA	4930534H18Rik	havana	0.01	0.01	0.893547	0.01	0.01	3.74464	2.01953	6.09904	0.01	34.7064	0.01
3	68759906	68761434	1528	-	4930535E02Rik	lincRNA	4930535E02Rik	havana	1.55652	0.01	0.01	0.01	0.01	0.01	5.03382	1.74973	0.01	0.01	6.08371
3	90292301	90293984	1683	-	4930537H20Rik	antisense	4930537H20Rik	havana	92.67	177.584	138.358	142.356	344.029	137.412	171.187	136.802	118.053	145.706	182.638
11	24160528	24172825	12297	-	4930538E20Rik	antisense	4930538E20Rik	havana	26.3009	6.03299	30.9342	31.1813	19.5324	35.5924	2.02817	16.5696	7.79241	41.8474	13.3722
3	135436209	135438666	2457	-	4930539J05Rik	antisense	4930539J05Rik	havana	70.8911	76.1906	91.379	78.5925	36.6145	63.3184	95.9032	81.0403	75.0871	72.1784	71.5301
6	119896159	119902654	6495	-	4930540M05Rik	lincRNA	4930540M05Rik	havana	2.32978	4.52724	0.01	0.01	0.01	1.87732	4.02906	5.22918	7.76336	0.01	0.01
11	70615848	70616891	1043	+	4930544D05Rik	protein_coding	4930544D05Rik	ensembl_havana	2.32978	0.762873	0.01	0.01	0.01	0.943659	5.03382	0.01	0.01	0.01	0.01
15	58984136	58988906	4770	+	4930544F09Rik	antisense	4930544F09Rik	havana	375.815	649.74	241.218	354.122	505.152	436.962	193.929	285.325	143.447	130.468	178.577
12	90753208	90969799	216591	-	4930544I03Rik	lincRNA	4930544I03Rik	havana	0.01	3.77437	0.01	5.50011	0.01	3.74464	2.01953	5.22918	11.64	0.01	0.01
2	135169573	135215617	46044	-	4930545L23Rik	antisense	4930545L23Rik	havana	0.01	0.01	0.01	0.01	0.01	0.01	1.01476	0.01	0.01	30.5428	0.01
18	68889487	68951529	62042	-	4930546C10Rik	lincRNA	4930546C10Rik	ensembl_havana	0.01	0.762873	0.01	0.01	0.01	0.01	0.01	0.01	0.01	13.8885	0.01
10	39899329	39907932	8603	+	4930547M16Rik	bidirectional_promoter_lncRNA	4930547M16Rik	havana	0.01	3.02149	4.42774	0.01	0.01	4.67829	0.01	0.01	0.01	0.01	0.01
5	31485740	31488477	2737	+	4930548H24Rik	protein_coding	4930548H24Rik	ensembl_havana	18.5683	28.4167	34.915	29.2906	0.01	14.9485	24.1243	19.147	11.64	1.43011	0.01
12	26346717	26371749	25032	+	4930549C15Rik	antisense	4930549C15Rik	havana	23.2078	14.3146	25.6329	37.5258	0.01	27.0861	20.1053	20.0169	18.4242	0.01	87.4715
18	67768299	67799972	31673	-	4930549G23Rik	antisense	4930549G23Rik	havana	11.6089	8.29161	7.07838	8.30295	0.01	11.2139	13.0719	14.7977	16.4859	0.01	0.01
9	53402325	53434403	32078	+	4930550C14Rik	protein_coding	4930550C14Rik	ensembl_havana	11.6089	26.3606	11.4961	4.58509	0.01	3.74464	15.0815	9.57849	8.73252	0.01	71.6798
2	5037280	5041134	3854	+	4930551O13Rik	antisense	4930551O13Rik	havana	13.1554	16.5732	20.3316	1.84004	29.2936	3.74464	4.02906	8.70863	3.88668	41.6456	35.2375
10	8860864	8861444	580	-	4930553I21Rik	TEC	4930553I21Rik	havana	10.0624	11.3031	25.6329	10.0752	0.01	16.8159	18.0957	20.0169	12.6092	0.01	0.01
4	88867233	88868381	1148	-	4930553M12Rik	lincRNA	4930553M12Rik	ensembl_havana	4.64956	0.01	0.01	14.6503	0.01	4.67829	5.03382	11.3182	17.4551	0.01	0.01
3	151294126	151296642	2516	+	4930555A03Rik	lincRNA	4930555A03Rik	havana	1.55652	0.01	0.893547	13.7353	0.01	4.67829	129.625	113.092	133.755	215.127	66.8208
12	99569740	99571415	1675	+	4930556H04Rik	TEC	4930556H04Rik	havana	115.226	77.556	131.659	65.8913	51.2563	68.1671	43.2148	67.8593	34.9001	161.001	0.01
1	37614259	37615373	1114	+	4930556I23Rik	antisense	4930556I23Rik	havana	2.32978	15.8203	16.7974	2.75506	0.01	4.67829	11.0624	21.7566	41.6843	0.01	0.01
14	61492688	61527390	34702	+	4930556J02Rik	lincRNA	4930556J02Rik	havana	3.10304	4.52724	5.31128	0.01	0.01	0.01	0.01	2.61959	0.01	29.1549	0.01
11	3937541	3976779	39238	-	4930556J24Rik	protein_coding	4930556J24Rik	havana	49.742	37.1603	19.507	26.5808	0.01	51.1861	39.1958	19.489	31.414	91.6084	60.7471
15	10714836	10790124	75288	+	4930556M19Rik	processed_transcript	4930556M19Rik	havana	6.19609	18.8318	9.72902	9.16018	0.01	2.81098	30.1529	13.9278	27.1467	0.01	0.01
11	88851604	88881396	29792	+	4930556N13Rik	antisense	4930556N13Rik	havana	16.2485	21.8433	33.5848	32.9507	0.01	16.8159	3.02429	6.09904	9.70169	0.01	0.01
5	113142449	113142830	381	+	4930557B06Rik	TEC	4930557B06Rik	havana	0.01	0.01	0.01	0.01	0.01	0.943659	10.0576	10.4484	13.5784	0.01	0.01
5	34118740	34135340	16600	+	4930557J02Rik	antisense	4930557J02Rik	havana	3.8763	10.5502	2.66064	0.01	0.01	2.81098	0.01	1.74973	0.01	0.01	0.01
6	125010173	125049852	39679	-	4930557K07Rik	antisense	4930557K07Rik	havana	0.01	5.28011	0.01	0.01	0.01	1.87732	8.04811	5.22918	0.979169	0.01	0.01
1	57359222	57377545	18323	-	4930558J18Rik	lincRNA	4930558J18Rik	havana	24.7543	43.6767	41.5367	21.9704	17.0921	38.29	27.1386	16.5374	41.6843	19.44	0.01
13	23755822	23757621	1799	-	4930558J22Rik	antisense	4930558J22Rik	ensembl_havana	79.2133	68.1274	76.706	119.604	138.787	119.33	168.617	211.559	310.131	92.0095	36.6441
7	120101611	120103206	1595	-	4930560O18Rik	TEC	4930560O18Rik	havana	2.32978	3.77437	2.66064	0.925018	0.01	4.72624	6.17451	2.61959	10.6709	0.01	0.01
16	4835416	4867687	32271	+	4930562C15Rik	protein_coding	4930562C15Rik	ensembl_havana	23.9811	42.1709	23.8658	33.8657	26.8533	40.1573	39.1958	36.5443	14.5475	34.7064	27.9491
1	160074735	160077986	3251	-	4930562F07Rik	lincRNA	4930562F07Rik	ensembl_havana	9.77981	9.381	33.2285	22.5877	19.058	10.8584	31.056	24.8531	25.2252	0.01	1.86607
11	72215138	72218445	3307	+	4930563E22Rik	protein_coding	4930563E22Rik	ensembl_havana	22.1883	8.36662	21.3224	3.6849	24.413	7.61741	16.5927	0.884308	3.98278	0.01	44.5858
10	67568522	67571990	3468	-	4930563J15Rik	lincRNA	4930563J15Rik	havana	38.673	51.9583	31.8177	18.3104	0.01	26.1524	26.1339	35.6744	14.5475	0.01	0.01
9	55962589	56010551	47962	-	4930563M21Rik	protein_coding	4930563M21Rik	ensembl_havana	0.01	6.03299	5.31128	0.01	4.8906	0.01	0.01	4.35932	1.94834	0.01	0.01
17	44879770	44880296	526	-	4930564C03Rik	processed_pseudogene	4930564C03Rik	havana	1.55652	13.5617	1.77709	10.9902	19.5324	3.74464	7.04335	4.35932	7.76336	15.2764	29.1638
16	36880519	36897190	16671	-	4930565N06Rik	antisense	4930565N06Rik	havana	194.098	156.608	136.076	94.2569	122.025	132.59	128.62	180.072	103.711	84.6691	72.8946
5	31486629	31495180	8551	-	4930566F21Rik	antisense	4930566F21Rik	havana	0.0100012	0.250542	0.446887	0.01	10.1435	0.01	0.01	0.01	0.0100192	37.4498	57.3307
1	34477167	34485934	8767	-	4930568A12Rik	lincRNA	4930568A12Rik	havana	12.3822	3.02149	17.6809	5.50011	2.4503	12.1476	21.11	33.0648	13.5784	0.01	0.01
15	30597094	30626622	29528	-	4930570B17Rik	antisense	4930570B17Rik	havana	0.01	0.01	0.01	0.01	17.0921	0.943659	0.01	1.74973	0.01	0.01	0.01
3	156546753	156561747	14994	-	4930570G19Rik	lincRNA	4930570G19Rik	havana	0.01	0.01	0.01	0.01	0.01	0.01	0.01	0.01	0.01	74.9541	0.01
1	193203038	193226209	23171	+	4930570N18Rik	antisense	4930570N18Rik	havana	11.6089	6.03299	7.07838	1.84004	0.01	6.54561	6.03858	1.74973	1.94834	0.01	0.01
14	48537991	48571889	33898	+	4930572G02Rik	lincRNA	4930572G02Rik	havana	13.3999	1.99328	0.01	0.01	29.2936	0.0112315	0.01	2.69	0.01	0.01	0.01
14	25139795	25143242	3447	-	4930572O13Rik	lincRNA	4930572O13Rik	havana	8.51587	6.78586	23.8658	10.9902	24.413	31.7544	81.3959	53.0717	128.91	0.01	0.01
3	51276759	51278384	1625	+	4930577N17Rik	TEC	4930577N17Rik	havana	167.315	276.155	274.711	249.308	561.236	308.964	274.383	298.165	249.503	428.207	424.502
15	98983348	98996447	13099	+	4930578M01Rik	processed_transcript	4930578M01Rik	havana	11.6089	35.3951	20.3316	29.2906	26.8533	30.8207	28.1434	31.3251	29.0851	288.684	139.705
8	105859303	105860423	1120	-	4930578M07Rik	processed_transcript	4930578M07Rik	havana	3.8763	12.8088	0.01	2.75506	0.01	1.87732	5.03382	10.4484	8.73252	8.33713	18.2311
14	54650511	54654608	4097	+	4930579G18Rik	antisense	4930579G18Rik	ensembl_havana	40.2196	85.8376	68.0431	62.2312	65.8981	68.1671	67.3292	74.8182	77.5436	69.4027	0.01
3	79629079	79632821	3742	+	4930579G24Rik	protein_coding	4930579G24Rik	ensembl_havana	194.171	219.042	199.714	354.995	527.524	321.222	479.402	602.197	626.291	31.9307	98.4042
13	38454149	38461806	7657	-	4930579J19Rik	antisense	4930579J19Rik	havana	0.01	0.01	5.31128	0.01	0.01	2.81098	0.01	0.01	0.01	0.01	0.01
9	98562229	98563612	1383	-	4930579K19Rik	processed_transcript	4930579K19Rik	ensembl_havana	12.3822	16.5732	12.3797	10.0752	100.062	14.9485	6.03858	15.6675	11.64	0.01	19.4459
8	81665876	81667119	1243	-	4930579O11Rik	processed_transcript	4930579O11Rik	havana	0.01	0.01	0.01	0.01	0.01	0.01	0.01	0.01	0.01	0.01	12.1574
5	23387109	23388602	1493	+	4930580E04Rik	lincRNA	4930580E04Rik	havana	0.01	9.04448	0.01	10.9902	0.01	0.943659	8.04811	2.61959	1.94834	0.01	0.01
9	35116728	35130923	14195	+	4930581F22Rik	processed_transcript	4930581F22Rik	ensembl_havana	351.07	470.556	1010.79	519.74	1144.51	568.177	570.716	689.183	636.022	1648.78	1789.33
7	118243865	118245552	1687	+	4930583K01Rik	bidirectional_promoter_lncRNA	4930583K01Rik	ensembl_havana	0.01	6.78586	0.01	0.01	0.01	2.81098	0.01	0.01	6.79419	0.01	17.0164
9	14618585	14619566	981	-	4930584E12Rik	TEC	4930584E12Rik	havana	1.55652	0.01	7.96193	0.01	0.01	0.01	0.01	0.01	0.979169	0.01	0.01
7	120670296	120675903	5607	+	4930588G17Rik	antisense	4930588G17Rik	havana	0.01	0.01	6.32219	0.01	0.01	0.01	0.01	7.11376	3.34821	33.6626	0.01
3	79568192	79572581	4389	+	4930589L23Rik	lincRNA	4930589L23Rik	ensembl_havana	0.01	0.01	0.01	0.01	0.01	0.01	0.01	0.01	0.01	44.4213	0.01
5	65493096	65494016	920	+	4930589O11Rik	TEC	4930589O11Rik	havana	41.4222	34.0969	82.5773	36.5498	27.4428	40.1053	48.2877	25.9244	13.9148	99.9355	76.387
6	91902809	91950726	47917	+	4930590J08Rik	protein_coding	4930590J08Rik	ensembl_havana	6.19609	18.8318	24.7493	14.6503	48.816	11.2139	29.1481	40.0237	31.9926	31.9307	20.6606
15	33593881	33653437	59556	-	4930592A05Rik	antisense	4930592A05Rik	havana	0.01	0.01	0.01	0.01	0.01	0.01	0.01	0.01	0.01	0.01	0.01
18	82918403	82920561	2158	-	4930592I03Rik	processed_transcript	4930592I03Rik	havana	1.55652	3.77437	4.42774	0.01	0.01	7.47927	22.1148	20.8867	16.4859	38.8699	29.1638
1	37485851	37488606	2755	-	4930594C11Rik	TEC	4930594C11Rik	havana	220.957	384.683	623.061	457.949	322.834	454.211	167.163	215.632	177.584	182.027	246.246
14	122913030	122956344	43314	+	4930594M22Rik	antisense | processed_transcript	4930594M22Rik	havana	285.855	108.517	95.0982	44.0563	90.3013	50.6238	35.107	41.0403	57.1918	18.0521	65.6061
1	138977656	138979247	1591	+	4930596I21Rik	sense_intronic	4930596I21Rik	havana	3.10304	2.26862	0.01	3.67007	0.01	2.81098	5.03382	0.879863	0.01	0.01	0.01
11	44586317	44591230	4913	+	4930597A21Rik	lincRNA	4930597A21Rik	havana	0.01	0.01	7.07838	0.01	0.01	0.943659	0.01	4.35932	0.01	0.01	0.01
3	153473744	153474655	911	-	4930597L12Rik	TEC	4930597L12Rik	havana	13.1554	5.28011	32.7013	46.6759	26.8533	48.5603	13.0719	20.0169	18.4242	0.01	0.01
6	66894652	66896522	1870	-	4930597O21Rik	processed_transcript	4930597O21Rik	ensembl_havana	0.01	0.01	0.01	0.01	0.01	5.61195	0.01	0.01	0.979169	0.01	21.8754
6	39118473	39148313	29840	+	4930599N23Rik	antisense	4930599N23Rik	ensembl_havana	18.2005	8.52306	9.951	0.01	0.01	10.4253	16.2037	2.62935	3.94009	0.01	0.01
3	136758958	136759961	1003	-	4930599N24Rik	TEC	4930599N24Rik	havana	64.9639	84.3318	95.4331	51.251	158.629	60.6978	24.1243	35.6744	31.0234	104.099	57.1029
19	26768801	26823908	55107	-	4931403E22Rik	antisense	4931403E22Rik	havana	10.8357	6.78586	11.4961	15.5653	36.6145	15.8822	5.03382	6.09904	0.01	43.0335	0.01
9	15283337	15306449	23112	-	4931406C07Rik	protein_coding	4931406C07Rik	ensembl_havana	681.959	482.679	348.003	319.488	290.406	326.834	333.976	421.989	336.487	976.803	878.308
7	34236707	34313552	76845	-	4931406P16Rik	protein_coding	4931406P16Rik	ensembl_havana	1494.73	1505.61	1251.62	1175.07	1543.77	1110.31	1481.85	1275.77	1209.59	2233.9	1747.68
7	92081089	92082537	1448	-	4931412I15Rik	TEC	4931412I15Rik	havana	1.55652	0.01	6.19483	3.67007	12.2115	4.67829	3.02429	0.879863	0.979169	0.01	0.01
11	75589665	75594772	5107	-	4931413K12Rik	processed_transcript	4931413K12Rik	havana	245.134	280.079	291.581	195.824	314.809	193.277	172.829	195.729	168.645	224.842	193.154
14	54583663	54605994	22331	-	4931414P19Rik	protein_coding	4931414P19Rik	ensembl_havana	235.081	273.303	276.56	222.36	300.167	275.439	458.182	429.722	390.586	482.983	268.468
8	12672186	12679230	7044	+	4931415C17Rik	processed_transcript	4931415C17Rik	ensembl_havana	3.8763	9.04448	9.72902	3.67007	19.5324	3.74464	9.05287	13.0579	5.82502	15.2764	85.042
2	103966943	104028362	61419	-	4931422A03Rik	protein_coding	4931422A03Rik	ensembl_havana	61.2484	44.7456	43.105	122.888	128.335	105.486	92.8459	75.7151	84.2566	174.662	112.981
8	105280409	105289865	9456	-	4931428F04Rik	protein_coding	4931428F04Rik	ensembl_havana	187.59	382.671	903.351	503.721	700.376	397.295	343.639	320.12	348.952	319.216	298.837
7	128192050	128203329	11279	-	4931431B13Rik	processed_transcript	4931431B13Rik	havana	36.3533	10.5502	6.19483	24.7155	48.816	21.4842	0.01	0.01	0.01	197.085	194.369
5	35581227	35588764	7537	-	4931431C16Rik	antisense	4931431C16Rik	havana	1.10159	12.1092	22.8718	3.88262	46.8309	30.0383	31.1022	30.8163	0.01	0.010001	0.01
18	78476878	78480714	3836	+	4931439C15Rik	antisense	4931439C15Rik	havana	0.01	0.01	0.01	3.67007	0.01	0.943659	0.01	0.01	0.01	36.0942	0.01
3	65507257	65529380	22123	-	4931440P22Rik	transcribed_processed_pseudogene	4931440P22Rik	havana	86.3107	160.923	111.302	137.121	231.838	129.269	332.463	213.34	197.557	803.469	348.641
9	103557090	103565892	8802	+	4932413F04Rik	antisense	4932413F04Rik	havana	180.18	15.0675	11.4961	32.0356	0.01	29.8871	54.2672	72.2086	8.73252	0.01	0.01
5	123138931	123141570	2639	+	4932422M17Rik	lincRNA	4932422M17Rik	havana	442.64	821.623	968.901	632.966	639.196	602.032	488.164	489.423	362.94	599.18	653.403
7	29524543	29538056	13513	+	4932431P20Rik	transcribed_unitary_pseudogene	4932431P20Rik	ensembl_havana	2.32978	1.51575	2.66064	0.01	0.01	0.943659	0.01	5.22918	0.01	0.01	0.01
3	36863104	37053034	189930	+	4932438A13Rik	protein_coding	4932438A13Rik	ensembl_havana	10334.6	9965.71	6167.16	6860.84	7765.08	6715.88	7658.17	9468.63	7205.85	5797.09	5818.61
16	91053935	91095123	41188	-	4932438H23Rik	protein_coding	4932438H23Rik	ensembl_havana	2.32978	1.55725	1.77709	2.75506	0.01	0.01	0.01	0.879863	3.88668	0.01	0.01
5	57570082	57720202	150120	-	4932441J04Rik	processed_transcript	4932441J04Rik	havana	1.52246	74.5407	8.55289	7.15984	12.2115	2.15312	12.0672	0.01	2.91751	23.6035	0.01
10	118860826	118863543	2717	+	4932442E05Rik	TEC	4932442E05Rik	ensembl_havana	236.441	424.614	636.245	507.472	320.546	513.635	475.678	374.562	337.401	300.824	371.6
8	4162522	4206883	44361	-	4932443L11Rik	antisense	4932443L11Rik	ensembl_havana	19.6856	47.743	56.0547	21.1799	41.4951	35.1496	68.8143	56.1205	45.1285	88.8327	44.2626
13	24905593	24914273	8680	+	4932702P03Rik	antisense	4932702P03Rik	havana	12.5648	7.03722	6.33071	9.48333	9.7712	6.67697	4.02906	2.31845	1.94834	0.01	0.01
1	89650529	89683909	33380	-	4933400F21Rik	processed_transcript	4933400F21Rik	havana	6.96935	8.29161	107.803	31.1206	104.943	32.6881	12.0672	14.7977	11.64	0.01	29.1638
17	15631763	15641105	9342	+	4933401D09Rik	lincRNA	4933401D09Rik	havana	1.55652	3.02149	0.01	1.84004	0.01	0.01	6.03858	0.01	0.01	0.01	0.01
3	135833701	135840270	6569	-	4933401H06Rik	processed_transcript	4933401H06Rik	havana	11.6089	12.056	7.07838	2.75506	0.01	11.2139	15.0815	9.57849	3.88668	0.01	0.01
1	63754907	63769268	14361	-	4933402D24Rik	protein_coding	4933402D24Rik	ensembl_havana	4.64956	9.04448	5.31128	7.33015	12.2115	8.41293	6.03858	6.09904	6.79419	0.01	0.01
2	11383787	11384908	1121	-	4933403L11Rik	TEC	4933403L11Rik	havana	0.783261	0.01	0.01	0.01	0.01	2.81098	48.2387	26.1059	51.376	0.01	0.01
10	43824200	43833393	9193	+	4933404K13Rik	lincRNA	4933404K13Rik	havana	7.74261	31.6307	13.2632	9.16018	4.8906	15.8822	16.0862	22.6264	3.88668	0.01	0.01
5	136919146	136937113	17967	+	4933404O12Rik	lincRNA	4933404O12Rik	havana	125.278	112.188	440.018	272.685	556.398	313.72	328.567	259.229	259.747	131.856	103.263
3	122864737	122924117	59380	-	4933405D12Rik	antisense	4933405D12Rik	havana	0.01	0.01	0.01	0.01	0.01	1.87732	1.01476	0.01	0.01	0.01	0.01
8	105707655	105710247	2592	+	4933405L10Rik	protein_coding	4933405L10Rik	ensembl_havana	4.64956	5.28011	2.66064	5.50011	0.01	0.01	4.02906	0.879863	0.01	0.01	0.01
12	32919384	32953790	34406	-	4933406C10Rik	lincRNA	4933406C10Rik	havana	2.32978	13.5617	3.54419	7.33015	0.01	4.67829	12.0672	12.1881	3.88668	0.01	0.01
7	114315479	114415162	99683	-	4933406I18Rik	lincRNA	4933406I18Rik	havana	17.795	14.3146	8.84547	25.6305	14.6518	44.8256	13.0719	4.35932	3.88668	0.01	0.01
6	134308951	134403416	94465	-	4933406J09Rik	antisense	4933406J09Rik	havana	8.51587	3.02149	0.01	0.01	0.01	0.01	0.01	0.01	0.01	0.01	0.01
7	82743368	82755645	12277	-	4933406J10Rik	antisense	4933406J10Rik	havana	18.5683	12.056	17.6809	13.7353	0.01	23.3515	7.04335	2.61959	7.76336	0.01	25.5196
6	147529801	147531310	1509	-	4933406L23Rik	TEC	4933406L23Rik	havana	0.01	1.51575	0.01	9.16018	0.01	6.54561	2.01953	9.57849	2.91751	0.01	18.2311
10	20310506	20312295	1789	-	4933406P04Rik	lincRNA	4933406P04Rik	ensembl_havana	25.5276	21.8433	19.448	32.0356	4.8906	36.4227	89.434	118.311	65.9135	80.5056	0.01
X	75706932	75764700	57768	-	4933407K13Rik	processed_transcript	4933407K13Rik	havana	187.912	365.154	605.24	360.527	566.159	311.852	305.459	271.407	330.497	208.188	140.92
1	85928483	85940625	12142	+	4933407L21Rik	protein_coding	4933407L21Rik	ensembl_havana	3.8763	0.01	3.54419	0.925018	0.01	12.1476	9.05287	0.01	0.01	0.01	0.01
10	93589413	93605246	15833	+	4933408J17Rik	lincRNA	4933408J17Rik	ensembl_havana	0.01	1.51575	4.42774	0.01	0.01	7.49921	0.01	6.09904	13.5784	0.01	0.01
19	42052248	42053628	1380	+	4933411K16Rik	protein_coding	4933411K16Rik	ensembl_havana	23.2078	92.6134	74.228	32.9507	0.01	40.1573	0.01	0.01	0.01	0.01	0.01
19	60226334	60227679	1345	+	4933412A08Rik	pseudogene	4933412A08Rik	ensembl	1.70931	0.81341	2.80705	5.28193	0.01	0.01	2.05966	0.01	0.01	0.01	0.01
10	116949757	116963280	13523	+	4933412E12Rik	bidirectional_promoter_lncRNA	4933412E12Rik	havana	177.087	210.062	154.631	168.373	190.353	195.145	358.711	357.524	338.25	0.01	117.84
6	87993136	87994180	1044	-	4933412L11Rik	TEC	4933412L11Rik	havana	13.1554	26.3606	4.42774	0.01	39.0548	4.67829	3.02429	2.61959	1.94834	0.01	0.01
19	28580533	28583295	2762	-	4933413C19Rik	sense_intronic	4933413C19Rik	havana	2.32978	5.28011	28.2835	7.33015	0.01	3.74464	1.01476	0.01	0.01	30.5428	0.01
14	26356574	26400457	43883	+	4933413J09Rik	lincRNA	4933413J09Rik	ensembl_havana	5.42283	27.1134	13.2632	3.67007	0.01	18.6832	18.0957	35.6744	14.5475	0.01	57.1029
11	43587040	43589049	2009	+	4933415A04Rik	lincRNA	4933415A04Rik	ensembl_havana	37.1265	48.9468	13.2632	5.50011	0.01	8.41293	32.1624	43.5032	38.7768	0.01	0.01
1	160212943	160214817	1874	+	4933417C20Rik	TEC	4933417C20Rik	havana	38.673	9.79736	27.4	36.6107	34.1742	31.7544	33.1672	28.7155	41.6843	77.7299	0.01
8	123235091	123242360	7269	+	4933417D19Rik	antisense	4933417D19Rik	havana	12.3822	18.8318	15.9139	10.9902	19.5324	12.1476	17.091	16.5374	1.94834	0.01	0.01
4	122961309	122963476	2167	+	4933421A08Rik	processed_transcript	4933421A08Rik	havana	41.7661	17.3261	17.6809	16.4803	0.01	13.0812	0.01	0.01	0.979169	0.01	0.01
8	77305533	77313300	7767	+	4933421D24Rik	antisense	4933421D24Rik	havana	57.2313	27.8663	24.7493	12.8203	19.5324	28.9534	19.1005	13.9278	5.82502	0.01	0.01
4	33027142	33031324	4182	-	4933421O10Rik	processed_transcript	4933421O10Rik	havana	521.188	782.998	710.382	608.497	680.854	600.353	463.206	638.49	419.66	291.459	422.74
9	35281105	35285424	4319	+	4933422A05Rik	lincRNA	4933422A05Rik	havana	0.783261	3.77437	0.01	0.01	0.01	5.61195	2.01953	4.35932	0.01	0.01	0.01
2	90479236	90488426	9190	+	4933423P22Rik	antisense	4933423P22Rik	havana	497.217	290.619	738.656	836.337	444.145	793.62	186.896	274.887	115.341	581.521	604.952
18	14988995	15047988	58993	+	4933424G05Rik	antisense	4933424G05Rik	havana	92.028	87.3433	101.618	70.4664	87.8608	55.0959	18.0957	20.8867	32.9618	22.2157	0.01
11	57623698	57649495	25797	-	4933424L21Rik	antisense	4933424L21Rik	havana	10.8357	22.5962	0.893547	37.5258	0.01	16.8159	12.0672	12.1881	10.6709	0.01	0.01
4	107783720	107789922	6202	+	4933424M12Rik	lincRNA	4933424M12Rik	havana	0.01	29.3721	8.84547	21.9704	0.01	21.4842	14.0767	29.5853	35.8693	277.581	194.369
5	116380173	116381636	1463	-	4933424N20Rik	TEC	4933424N20Rik	havana	0.01	0.01	0.01	0.01	0.01	0.01	1.01476	1.74973	0.01	43.0335	0.01
3	85887691	85889235	1544	+	4933425M03Rik	TEC	4933425M03Rik	havana	0.01	0.01	0.01	0.01	0.01	1.87732	0.01	0.01	1.94834	0.01	0.01
17	6808509	6818530	10021	+	4933426B08Rik	lincRNA	4933426B08Rik	havana	9.28913	3.02149	19.448	17.3953	19.5324	3.74464	8.04811	0.01	0.979169	0.01	0.01
11	57655415	57657827	2412	-	4933426K07Rik	antisense	4933426K07Rik	havana	20.888	224.366	11.4961	120.792	168.391	140.059	48.2387	92.2155	56.2218	34.7064	64.3914
11	72153929	72207460	53531	-	4933427D14Rik	protein_coding	4933427D14Rik	havana	624.095	555.396	700.839	762.366	654.571	744.808	582.462	691.529	725.511	350.916	245.158
15	74709161	74710375	1214	+	4933427E11Rik	antisense	4933427E11Rik	ensembl_havana	7.07424	8.43494	4.42774	9.26219	0.01	9.34659	10.6558	1.80385	7.00207	0.01	0.01
5	23815618	23831898	16280	-	4933427G23Rik	antisense	4933427G23Rik	havana	11.7902	13.7259	7.07838	0.932277	9.7712	7.19945	2.0262	6.09904	9.70169	0.01	2.44547
2	128955671	128957862	2191	-	4933427J07Rik	antisense	4933427J07Rik	havana	1.55652	7.53873	2.66064	0.925018	4.8906	1.87732	6.03858	2.61959	0.979169	1.39785	2.43949
11	97490783	97500341	9558	-	4933428G20Rik	protein_coding	4933428G20Rik	havana	5.57309	14.3146	11.4961	11.9052	68.3384	6.83969	12.0672	12.3253	14.0964	0.01	40.9102
10	62577694	62579070	1376	+	4933428P19Rik	antisense	4933428P19Rik	havana	1.9299	15.0823	15.7204	6.82795	0.0100024	5.57774	41.7809	10.2793	10.6522	30.3231	0.01
3	30792570	30793565	995	-	4933429H19Rik	antisense	4933429H19Rik	ensembl_havana	15.7692	12.8794	5.65176	11.0957	0.01	21.4115	101.675	71.2243	37.8741	72.0325	2.43949
4	62525369	62547994	22625	+	4933430I17Rik	protein_coding	4933430I17Rik	ensembl_havana	0.783261	7.53873	1.77709	0.01	12.2115	1.87732	12.0672	6.96891	6.79419	0.01	49.8145
7	25219368	25220931	1563	+	4933430L12Rik	antisense	4933430L12Rik	havana	2.39617	1.51575	0.01	0.01	0.01	7.47927	0.01	3.48945	0.979169	33.3185	13.3722
7	6136430	6137696	1266	+	4933431C10Rik	TEC	4933431C10Rik	havana	105.173	149.832	153.747	40.2708	102.503	59.7642	31.1577	82.647	49.4376	34.7064	12.1574
3	107888850	107896214	7364	-	4933431E20Rik	antisense	4933431E20Rik	havana	22.4346	4.52724	4.42774	7.33015	14.6518	7.47927	4.02906	4.40833	1.99079	0.01	0.01
6	72120213	72123198	2985	-	4933431G14Rik	antisense	4933431G14Rik	havana	56.4581	3.77437	8.84547	19.2254	39.0548	19.6168	1.01476	5.22918	16.4859	0.01	78.9683
9	85749078	85750430	1352	+	4933431K14Rik	TEC	4933431K14Rik	havana	98.9599	78.1526	93.0752	90.7763	53.223	72.5023	104.192	85.7503	86.8834	120.753	189.51
8	77610860	77769683	158823	+	4933431K23Rik	processed_transcript	4933431K23Rik	havana	0.783261	0.01	1.77709	0.01	0.01	0.01	0.01	0.01	0.01	0.01	0.01
14	102987412	103033804	46392	-	4933432I03Rik	lincRNA	4933432I03Rik	havana	4.64956	1.51575	0.01	0.01	0.01	0.943659	4.02906	6.96891	8.73252	0.01	0.01
16	18207822	18213864	6042	-	4933432I09Rik	lincRNA	4933432I09Rik	havana	1.55652	15.8203	9.72902	19.2254	0.01	19.6168	19.1005	12.1881	1.94834	129.081	0.01
7	121468844	121609335	140491	-	4933432K03Rik	antisense	4933432K03Rik	havana	14.702	6.78586	2.66064	2.75506	0.01	8.41293	0.01	0.01	0.01	0.01	0.01
9	61103012	61105386	2374	-	4933433G08Rik	lincRNA	4933433G08Rik	havana	0.01	12.8088	0.01	0.01	0.01	0.01	0.01	6.09904	0.01	0.01	0.01
9	75410184	75417710	7526	+	4933433G15Rik	lincRNA	4933433G15Rik	havana	12.3822	9.79736	18.5645	13.7353	46.3757	11.2139	20.1053	20.8867	31.9926	41.6456	51.0292
13	66996819	67032409	35590	-	4933433G19Rik	antisense	4933433G19Rik	havana	138.424	83.579	71.5773	47.591	153.749	76.57	68.3339	61.7703	53.3143	81.8934	47.385
17	84078660	84089876	11216	+	4933433H22Rik	lincRNA	4933433H22Rik	havana	0.01	18.8318	6.19483	0.01	12.2115	7.47927	0.01	0.879863	0.01	33.3185	0.01
3	90051636	90066070	14434	+	4933434E20Rik	protein_coding	4933434E20Rik	ensembl_havana | havana	984.723	1082.57	1107.45	1042.76	928.061	970.074	1055.35	1098.66	1080.72	916.861	1374.51
18	32112460	32120414	7954	-	4933435E02Rik	lincRNA	4933435E02Rik	havana	2.32978	5.28011	0.01	0.925018	0.01	0.01	4.02906	2.61959	1.94834	0.01	0.01
13	36582091	36583527	1436	-	4933436N17Rik	TEC	4933436N17Rik	havana	1.55652	5.28011	0.01	0.925018	0.01	1.87732	1.01476	0.01	0.01	0.01	0.01
5	121847667	121848845	1178	-	4933437G19Rik	TEC	4933437G19Rik	havana	1.55652	0.762873	12.3797	9.16018	0.01	0.01	9.05287	13.9278	0.979169	0.01	0.01
11	59505662	59513648	7986	+	4933439C10Rik	processed_transcript	4933439C10Rik	ensembl_havana	445.914	948.962	3284.07	1968.07	2467.36	2353.26	2688.15	2631.97	1917.27	935.659	1218.82
1	172538133	172558130	19997	-	4933439K11Rik	processed_transcript	4933439K11Rik	havana	58.0046	65.51	39.7696	43.0159	104.943	30.8207	61.3006	37.4141	47.4993	38.8699	17.0164
6	117905808	117907761	1953	-	4933440N22Rik	TEC	4933440N22Rik	ensembl_havana	408.465	562.974	522.254	608.462	676.774	672.895	727.244	680.291	630.754	1294.12	678.504
17	70745329	70755583	10254	-	5031415H12Rik	antisense	5031415H12Rik	havana	0.01	0.762873	14.1468	0.01	0.01	2.81098	1.01476	3.48945	1.94834	0.01	0.01
5	23382308	23434270	51962	-	5031425E22Rik	lincRNA	5031425E22Rik	ensembl_havana	882.301	1352.92	1016.09	982.741	1769.23	1075.59	1924.13	1690.15	1334.56	2745.18	2402.77
2	166447451	166459233	11782	+	5031425F14Rik	lincRNA	5031425F14Rik	havana	9.28913	6.03299	0.893547	0.01	0.01	0.01	1.01476	3.48945	0.01	0.01	4.86897
6	112285593	112288838	3245	-	5031434C07Rik	antisense	5031434C07Rik	ensembl_havana	0.01	1.51575	8.84547	1.84004	0.01	0.01	14.0767	13.0579	12.6092	0.01	0.01
3	51560035	51567118	7083	+	5031434O11Rik	processed_transcript	5031434O11Rik	havana	71.9233	158.866	137.843	108.897	177.694	106.573	280.559	202.688	188.1	678.671	303.696
15	84943936	84988552	44616	-	5031439G07Rik	protein_coding	5031439G07Rik	ensembl_havana	2414.19	2828.54	3029.68	2864.91	4590.22	3078.31	4409.98	3987.43	3538.49	8349.27	7327.25
13	38960619	38966606	5987	+	5033403F01Rik	antisense	5033403F01Rik	havana	6.05972	0.01	1.77709	9.25005	0.01	0.01	1.24717	13.2049	10.7542	0.01	0.01
12	111941991	111944485	2494	-	5033406O09Rik	lincRNA	5033406O09Rik	havana	33.2602	6.03299	7.96193	11.9052	4.8906	9.34659	49.2434	63.51	51.376	69.4027	31.5933
1	92908378	92910765	2387	-	5033417F24Rik	antisense	5033417F24Rik	havana	20.888	11.3031	27.4	21.9704	17.0921	10.2802	35.1767	20.0169	14.5475	19.44	64.3914
12	108878769	108879417	648	+	5033424D13Rik	TEC	5033424D13Rik	havana	12.3822	25.6077	8.84547	4.58509	0.01	3.74464	1.01476	9.57849	8.73252	0.01	36.4523
13	45965253	45966509	1256	+	5033430I15Rik	lincRNA	5033430I15Rik	ensembl_havana	13.1554	17.3261	0.01	2.75506	19.5324	4.67829	18.0957	16.5374	15.5167	36.0942	17.0164
6	31108827	31110921	2094	-	5330406M23Rik	TEC	5330406M23Rik	havana	194.098	286.102	246.52	196.739	104.943	201.68	226.082	339.257	291.73	717.531	617.099
12	98444817	98448335	3518	-	5330409N07Rik	TEC	5330409N07Rik	havana	63.4174	88.8491	1.77709	48.506	46.3757	27.0861	15.0815	32.1949	30.0543	0.01	0.01
7	78818285	78820664	2379	+	5330411O13Rik	lincRNA	5330411O13Rik	havana	18.5683	15.0675	13.2632	13.7353	24.413	12.1476	0.01	6.09904	7.76336	0.01	0.01
2	131820006	131847684	27678	-	5330413P13Rik	lincRNA	5330413P13Rik	havana	0.01	3.02149	5.31128	0.01	0.01	0.01	6.03858	4.35932	0.01	0.01	0.01
3	108455694	108536537	80843	-	5330417C22Rik	protein_coding	5330417C22Rik	ensembl_havana	8.51587	19.5847	20.3316	16.4803	0.01	28.9534	5.03382	0.01	0.979169	0.01	0.01
7	107623971	107625162	1191	-	5330417H12Rik	TEC	5330417H12Rik	ensembl_havana	0.01	4.52724	10.6126	9.16018	0.01	9.34659	3.02429	4.35932	3.88668	0.01	0.01
14	54349462	54351637	2175	-	5330426L24Rik	lincRNA	5330426L24Rik	havana	71.9233	407.315	19.448	38.4408	51.2563	56.9632	15.0815	8.70863	12.6092	0.01	26.7343
10	116509052	116583516	74464	+	5330438D12Rik	processed_transcript	5330438D12Rik	ensembl_havana	228.895	207.803	209.411	210.464	478.309	221.287	267.277	240.962	275.254	224.842	184.651
15	100459740	100468692	8952	-	5330439K02Rik	bidirectional_promoter_lncRNA	5330439K02Rik	havana	1.55652	6.78586	1.77709	4.58509	46.3757	2.81098	0.01	0.879863	0.01	0.01	0.01
7	79920723	79922522	1799	+	5430400D12Rik	bidirectional_promoter_lncRNA	5430400D12Rik	havana	16.2485	42.1709	15.9139	7.33015	34.1742	6.54561	11.0624	18.2771	6.79419	0.01	0.01
12	32096613	32123703	27090	-	5430401H09Rik	lincRNA	5430401H09Rik	havana	303.128	0.01	1.77709	67.7214	473.428	80.3047	38.191	9.57849	25.2084	112.426	51.0292
6	50566643	50594866	28223	+	5430402O13Rik	antisense	5430402O13Rik	havana	5.42283	9.79736	4.42774	15.5653	0.01	0.01	6.03858	9.57849	3.88668	0.01	44.9555
5	109674545	109691042	16497	-	5430403G16Rik	protein_coding	5430403G16Rik	havana	134.557	59.487	119.289	64.1975	63.4578	94.3096	69.3387	103.524	64.9444	83.2813	76.5388
2	156844351	156862964	18613	-	5430405H02Rik	processed_transcript	5430405H02Rik	havana	223.889	313.9	326.542	223.303	191.526	196.707	311.298	280.532	237.41	417.405	463.397
14	16271089	16271839	750	+	5430414B19Rik	sense_intronic	5430414B19Rik	havana	35.58	15.8203	78.6457	75.0415	41.4951	49.4939	38.191	35.6744	41.6843	0.01	38.8818
5	100420842	100429536	8694	-	5430416N02Rik	lincRNA	5430416N02Rik	havana	422.21	393.763	495.68	447.454	212.316	419.223	301.439	326.209	316.928	130.065	198.013
3	52071589	52073388	1799	-	5430420F09Rik	TEC	5430420F09Rik	havana	607.02	759.659	1267.02	784.181	561.279	760.942	335.601	347.955	331.466	229.006	94.7599
8	25302650	25306271	3621	-	5430421F17Rik	lincRNA	5430421F17Rik	havana	0.01	0.01	0.01	0.01	0.01	0.01	0.01	0.01	0.01	0.01	0.01
12	91045848	91079908	34060	+	5430427M07Rik	antisense	5430427M07Rik	havana	13.1554	9.79736	25.6329	8.24517	26.8533	24.2851	3.02429	8.70863	7.76336	13.8885	0.01
X	85870354	85891500	21146	+	5430427O19Rik	protein_coding	5430427O19Rik	ensembl_havana	302.355	183.711	507.166	450.199	122.025	515.39	235.125	168.763	260.717	1873.61	1205.03
8	27279441	27281071	1630	+	5430430B14Rik	TEC	5430430B14Rik	havana	6.19609	10.5502	7.96193	13.7353	0.01	16.8159	25.1291	26.9758	16.4859	0.01	26.7343
14	54446318	54447862	1544	+	5430430K15Rik	TEC	5430430K15Rik	havana	3.10304	11.3031	0.893547	0.925018	0.01	0.01	0.01	0.01	0.01	0.01	0.01
7	44473538	44486139	12601	+	5430431A17Rik	lincRNA	5430431A17Rik	havana	44.0859	65.51	58.3241	45.7609	0.01	30.8207	38.191	32.1949	31.0234	61.0756	0.01
6	83417440	83420993	3553	-	5430434F05Rik	TEC	5430434F05Rik	havana	479.027	543.165	748.449	495.233	479.537	539.74	291.569	286.248	275.358	226.23	432.458
15	5496266	5594985	98719	+	5430437J10Rik	transcribed_processed_pseudogene	5430437J10Rik	havana	4.64956	3.77437	1.77709	0.01	0.01	0.943659	3.02429	0.01	1.94834	0.01	15.8017
14	105427559	105437717	10158	+	5430440P10Rik	lincRNA	5430440P10Rik	havana	7.74261	8.29161	1.77709	17.3953	0.01	1.87732	0.01	2.61959	4.85585	0.01	0.01
1	153714654	153716570	1916	+	5530400K19Rik	TEC	5530400K19Rik	havana	0.01	3.77437	1.77709	0.925018	0.01	0.01	0.01	2.61959	0.979169	0.01	0.01
13	40948889	40949632	743	-	5530402G07Rik	TEC	5530402G07Rik	havana	10.0624	0.01	0.01	0.01	12.2115	0.943659	1.01476	4.35932	0.01	0.01	49.8145
X	105037197	105079610	42413	-	5530601H04Rik	processed_transcript	5530601H04Rik	havana	874.567	745.355	584.918	656.993	573.48	643.301	545.597	678.504	589.265	541.274	477.404
9	77366412	77399419	33007	-	5730403I07Rik	lincRNA	5730403I07Rik	havana	3.10304	3.02149	0.01	0.01	0.01	1.87732	0.01	0.01	0.01	0.01	0.01
X	13042015	13045298	3283	+	5730405O15Rik	processed_transcript	5730405O15Rik	havana	27.8474	30.8778	50.3722	23.8005	29.2936	13.0812	21.11	16.5374	14.5475	44.4213	21.8754
1	175378853	175380677	1824	-	5730408A14Rik	TEC	5730408A14Rik	havana	0.01	0.01	15.0303	5.50011	4.8906	4.67829	0.01	0.01	2.91751	0.01	0.01
4	126609818	126614372	4554	+	5730409E04Rik	protein_coding	5730409E04Rik	ensembl_havana	32.487	24.102	239.451	59.4862	61.0175	50.4276	14.0767	16.5374	45.561	240.109	281.83
15	98872644	98874083	1439	+	5730414N17Rik	lincRNA	5730414N17Rik	havana	18.5683	14.3146	15.0303	12.8203	0.01	5.61195	20.1053	13.9278	16.4859	16.6643	0.01
X	109001485	109002297	812	+	5730416F02Rik	processed_pseudogene	5730416F02Rik	havana	3.10304	11.3031	7.96193	4.58509	31.7339	3.74464	0.01	11.3182	11.64	0.01	1.22474
10	95417375	95428641	11266	+	5730420D15Rik	bidirectional_promoter_lncRNA	5730420D15Rik	havana	56.458	16.5732	68.9267	13.7353	29.2936	14.0149	14.0767	9.57849	6.79419	0.01	0.01
10	41568016	41576477	8461	+	5730435O14Rik	processed_transcript	5730435O14Rik	havana	0.01	6.78586	0.01	0.01	0.01	1.87732	0.01	0.01	0.01	0.01	0.01
11	80360492	80378035	17543	-	5730455P16Rik	protein_coding	5730455P16Rik	ensembl_havana	741.564	695.662	611.429	506.929	1120.11	432.295	483.301	571.507	507.857	563.479	523.565
5	48327952	48414295	86343	+	5730480H06Rik	protein_coding	5730480H06Rik	ensembl_havana	1051.35	675.337	698.896	542.616	719.898	602.22	458.182	669.805	556.313	351.137	397.231
4	44702800	44705111	2311	+	5730488B01Rik	TEC	5730488B01Rik	havana	2424.57	1955.47	6602.56	4366.73	3272.62	4526.17	1825.67	2063.54	2142.92	174.88	77.1143
2	38862163	38865534	3371	+	5730507A11Rik	TEC	5730507A11Rik	havana	186.366	228.131	460.338	173.863	192.794	207.282	81.3959	120.921	154.108	0.01	0.01
12	18514510	18535255	20745	+	5730507C01Rik	protein_coding	5730507C01Rik	ensembl_havana	0.01	0.762873	0.01	0.925018	0.01	0.01	0.01	1.74973	0.979169	0.01	0.01
15	76590120	76591728	1608	+	5730521K06Rik	TEC	5730521K06Rik	havana	45.4134	42.9238	89.2483	43.8181	31.7339	74.0125	24.1243	21.7566	31.556	0.01	0.01
11	25602763	26210764	608001	-	5730522E02Rik	protein_coding	5730522E02Rik	ensembl_havana	5.42283	12.056	23.8658	31.1206	0.01	28.0198	5.03382	10.4484	3.88668	0.01	0.01
6	52177498	52180852	3354	+	5730596B20Rik	TEC	5730596B20Rik	ensembl_havana	0.01	6.03299	1.77709	0.01	0.01	0.01	4.02906	5.22918	15.5167	190.146	221.093
8	25101216	25109987	8771	+	5830408C22Rik	processed_transcript	5830408C22Rik	havana	381.174	477.109	581.149	574.413	593.468	539.747	718.12	652.038	502.764	577.241	886.772
5	107688171	107689168	997	+	5830411K02Rik	TEC	5830411K02Rik	havana	4.64956	2.26862	7.07838	0.01	0.01	7.47927	5.03382	8.70863	0.01	0.01	0.01
7	140247284	140300737	53453	+	5830411N06Rik	protein_coding	5830411N06Rik	ensembl_havana	0.01	91.1077	0.01	1.84004	0.01	0.01	0.01	0.01	0.01	36.0942	0.01
3	50575186	50576518	1332	-	5830415G21Rik	TEC	5830415G21Rik	havana	0.01	69.2744	0.01	2.75506	0.01	2.81098	0.01	0.01	0.01	0.01	0.01
5	64044978	64050229	5251	+	5830416I19Rik	lincRNA	5830416I19Rik	havana	22.4346	43.6767	48.6051	71.3814	41.4951	28.9534	74.3625	66.1196	70.7594	0.01	0.01
3	88775216	88825588	50372	+	5830417I10Rik	unprocessed_pseudogene	5830417I10Rik	havana	1651.9	1698.03	2010.33	2297.46	2673.37	2450.6	1950.72	2110.23	2059.03	1721.43	1525.01
9	103423578	103461261	37683	+	5830418P13Rik	antisense	5830418P13Rik	havana	173.276	597.644	1066.06	823.218	333.278	897.884	119.055	162.433	143.71	54.1363	38.8818
12	69464787	69475551	10764	-	5830428M24Rik	processed_transcript	5830428M24Rik	havana	81.2024	142.303	208.527	134.518	139.107	157.798	134.648	191.38	115.341	476.044	258.75
7	135635931	135652315	16384	-	5830432E09Rik	antisense	5830432E09Rik	havana	81.2024	255.234	568.131	353.207	131.786	356.668	235.125	238.353	219.042	1494.73	868.551
3	130901665	130903044	1379	+	5830437K03Rik	TEC	5830437K03Rik	havana	0.01	9.79736	0.01	0.01	0.01	0.01	0.01	0.01	0.01	0.01	0.01
4	155398763	155421705	22942	-	5830444B04Rik	processed_transcript	5830444B04Rik	havana	0.01	34.4402	356.439	0.925018	0.01	0.943659	66.3044	92.1023	160.965	0.01	230.811
17	51791470	51793462	1992	-	5830444F18Rik	TEC	5830444F18Rik	havana	92.8013	446.464	138.727	237.915	34.1742	169.936	157.758	176.592	145.385	137.408	121.484
14	34672465	34673764	1299	-	5830448L01Rik	bidirectional_promoter_lncRNA	5830448L01Rik	havana	62.6441	25.6077	27.4	6.41513	197.674	28.0198	7.04335	2.61959	0.01	79.1177	117.84
9	120577331	120578075	744	+	5830454E08Rik	lincRNA	5830454E08Rik	ensembl_havana	15.4752	28.6192	20.3316	23.8005	21.9727	33.6217	14.0767	19.147	17.4551	51.3606	0.01
9	110372048	110375431	3383	-	5830462I19Rik	TEC	5830462I19Rik	ensembl_havana	610.441	587.603	660.881	521.947	541.32	586.292	509.957	536.154	502.721	456.222	458.917
9	44179047	44180702	1655	-	5830462O15Rik	TEC	5830462O15Rik	havana	119.092	216.085	166.117	165.628	136.667	109.248	84.4102	78.2977	59.1293	209.576	296.407
8	15015092	15018908	3816	-	5830468F06Rik	antisense	5830468F06Rik	havana	85.8419	149.832	250.937	71.3814	43.9354	79.371	112.544	53.0717	126.002	6.94927	87.4715
5	123366472	123368920	2448	+	5830487J09Rik	processed_transcript	5830487J09Rik	havana	429.944	518.74	417.928	469.415	954.169	430.427	540.573	738.527	515.608	51.3606	63.1766
10	37139402	37151316	11914	+	5930403N24Rik	processed_transcript	5930403N24Rik	ensembl_havana	14.702	59.487	30.0506	39.3558	0.01	32.6881	54.2672	60.9004	44.5918	20.8278	70.4651
3	45273424	45274968	1544	-	5930409G06Rik	TEC	5930409G06Rik	havana	0.01	0.01	0.01	0.01	0.01	0.01	0.01	0.01	0.01	0.01	0.01
5	30897300	30899581	2281	+	5930420M18Rik	TEC	5930420M18Rik	havana	159.302	208.556	212.061	127.198	143.988	155.931	94.4578	149.626	105.649	36.0942	78.9683
5	148990056	148995224	5168	-	5930430L01Rik	lincRNA	5930430L01Rik	havana	365.763	471.308	411.742	344.971	390.458	402.417	594.833	832.467	660.011	52.7485	13.3722
5	43265157	43266369	1212	+	6030400A10Rik	TEC	6030400A10Rik	havana	1.55652	12.8088	0.893547	0.01	0.01	0.943659	9.05287	8.70863	0.01	81.8934	59.5324
1	132466433	132477065	10632	-	6030442K20Rik	processed_transcript	6030442K20Rik	havana	158.798	117.967	169.084	85.4208	81.866	130.039	22.9169	49.8493	91.5008	47.1971	47.4225
5	22550432	22807851	257419	+	6030443J06Rik	lincRNA	6030443J06Rik	havana	96.6676	121.976	68.0561	49.421	153.749	78.4373	48.2387	62.6402	45.561	0.01	0.01
4	136462250	136463978	1728	+	6030445D17Rik	lincRNA	6030445D17Rik	ensembl_havana	17.795	6.78586	0.01	7.33015	0.01	0.01	0.01	0.01	0.979169	0.01	0.01
15	12808177	12824650	16473	-	6030458C11Rik	protein_coding	6030458C11Rik	ensembl_havana	1339.3	1260.32	1270.56	1136.46	1674.06	1358.48	868.128	904.668	956.577	823.007	715.492
1	60353119	60354177	1058	+	6030460B20Rik	TEC	6030460B20Rik	havana	10.0624	13.5617	36.2354	18.3104	0.01	19.6168	14.0767	10.4484	15.5167	0.01	0.01
11	117797660	117807302	9642	+	6030468B19Rik	protein_coding	6030468B19Rik	ensembl_havana	31.7137	0.01	0.01	16.4803	19.5324	4.67829	2.01953	2.61959	1.94834	37.4821	0.01
X	38772671	38962687	190016	+	6030498E09Rik	protein_coding	6030498E09Rik	ensembl_havana	0.01	3.02149	0.01	0.01	0.01	0.01	18.0957	15.6675	20.3626	0.01	0.01
14	20687236	20703029	15793	-	6230400D17Rik	antisense	6230400D17Rik	havana	291.32	346.576	306.601	254.898	422.182	288.789	288.52	227.295	228.03	298.399	289.258
11	71031941	71033514	1573	-	6330403K07Rik	protein_coding	6330403K07Rik	ensembl_havana	16.2485	24.102	2.66064	14.6503	39.0548	1.87732	5.03382	6.96891	3.88668	0.01	69.2503
5	138995056	139000578	5522	+	6330403L08Rik	antisense	6330403L08Rik	ensembl_havana	20.888	54.2169	106.919	38.4408	7.3309	35.489	56.2768	19.6197	9.70169	947.915	885.557
16	23127793	23128923	1130	+	6330408M09Rik	bidirectional_promoter_lncRNA	6330408M09Rik	havana	30.9404	18.8318	41.5367	32.0356	24.413	22.4178	61.3006	62.6401	27.1467	94.3841	93.5452
2	32732620	32741017	8397	-	6330409D20Rik	protein_coding	6330409D20Rik	ensembl_havana	54.9115	57.5407	186.439	60.4012	46.3757	56.0295	64.3149	90.2892	60.0985	191.534	88.6862
17	23550799	23565292	14493	+	6330415G19Rik	antisense	6330415G19Rik	havana	41.8326	42.0163	22.8058	22.3554	26.6234	26.2078	23.0193	44.622	23.7702	0.01	26.7343
5	138264043	138266662	2619	+	6330418K02Rik	antisense	6330418K02Rik	havana	48.2378	93.8821	103.819	61.6695	73.5546	87.9131	43.5879	59.433	45.7928	28.2123	165.215
8	70766579	70768221	1642	+	6330537M06Rik	TEC	6330537M06Rik	havana	83.5222	140.797	106.919	103.407	46.3757	67.2334	35.1767	78.2977	37.8076	8.33713	0.01
3	96606659	96629821	23162	-	6330549D23Rik	transcribed_processed_pseudogene	6330549D23Rik	ensembl_havana	227.146	176.556	150.008	124.654	136.667	157.925	133.403	178.029	149.22	116.59	22.2234
3	95307076	95315128	8052	-	6330562C20Rik	antisense	6330562C20Rik	ensembl_havana	29.3939	29.3721	46.838	21.9704	31.7339	32.6881	8.04811	8.70863	11.64	108.263	0.01
14	100459423	100479526	20103	+	6330576A10Rik	lincRNA	6330576A10Rik	havana	0.01	0.01	0.01	0.01	24.413	0.01	0.01	0.01	0.01	0.01	0.01
7	92639949	92643784	3835	+	6430511E19Rik	TEC	6430511E19Rik	havana	320.25	200.274	260.874	186.674	241.6	149.395	201.968	207.375	243.747	154.062	144.564
8	120114152	120165307	51155	+	6430548M08Rik	protein_coding	6430548M08Rik	ensembl_havana	134.558	74.5445	149.33	155.563	114.704	135.391	322.54	113.092	371.203	1584.94	1068.98
2	155973279	156007978	34699	-	6430550D23Rik	protein_coding	6430550D23Rik	ensembl_havana	89.2669	107.965	119.292	95.3358	152.89	79.2068	77.5097	131.074	140.108	78.7389	64.3914
13	99396924	99412877	15953	-	6430562O15Rik	processed_transcript	6430562O15Rik	havana	145.878	159.382	149.857	143.502	114.704	151.305	79.4697	91.9307	106.247	65.2392	42.526
9	107340602	107352423	11821	+	6430571L13Rik	protein_coding	6430571L13Rik	ensembl_havana	537.426	118.211	245.636	145.498	202.555	155.025	161.777	98.8312	205.501	0.01	0.01
3	79287173	79289849	2676	+	6430573P05Rik	lincRNA	6430573P05Rik	havana	0.01	2.26862	8.84547	11.9052	0.01	0.01	4.02906	2.61959	15.5167	41.6456	0.01
3	40885897	40894194	8297	-	6430590A07Rik	processed_transcript	6430590A07Rik	havana	175.015	174.967	116.638	154.168	234.279	143.793	141.262	147.017	120.236	108.263	211.375
2	72745846	72813718	67872	-	6430710C18Rik	lincRNA	6430710C18Rik	havana	51.8185	5.28011	0.893547	0.01	0.01	0.01	0.01	0.01	0.01	0.01	0.01
8	25744390	25745581	1191	-	6430710M23Rik	TEC	6430710M23Rik	havana	30.9404	17.3261	28.2835	28.3756	24.413	16.8159	13.0719	21.7566	16.4859	33.3185	25.5196
2	29245107	29253007	7900	-	6530402F18Rik	processed_transcript	6530402F18Rik	ensembl_havana	1678.4	1798.56	86.1637	1240.84	2335.92	1031.75	1943.45	1910.81	1940.11	1195.51	1142.19
6	28215555	28260863	45308	+	6530409C15Rik	antisense	6530409C15Rik	ensembl_havana	95.1211	110.051	76.8786	132.688	112.264	82.172	56.4623	78.2977	78.5127	248.436	150.638
9	22117328	22137757	20429	+	6530413G14Rik	processed_transcript	6530413G14Rik	havana	6.31329	1.51575	9.72902	19.3364	0.01	11.295	2.01953	7.86628	10.7211	0.01	0.01
13	48532905	48546501	13596	-	6720427I07Rik	lincRNA	6720427I07Rik	havana	904.725	469.05	675.04	534.381	505.152	580.746	442.106	717.647	721.072	448.287	781.09
1	160608955	160612451	3496	-	6720464F23Rik	TEC	6720464F23Rik	havana	68.0569	32.3836	156.398	96.0869	41.4951	60.6978	62.3054	69.5991	55.2527	1379.54	1471.06
19	57497390	57512785	15395	+	6720468P15Rik	lincRNA	6720468P15Rik	havana	78.1093	170.159	5.31128	0.01	0.01	0.01	13.0719	9.57849	1.94834	0.01	55.8882
5	74367163	74369916	2753	-	6720475M21Rik	TEC	6720475M21Rik	havana	185.593	172.418	121.056	110.727	46.3757	83.1056	16.0862	39.1538	59.1293	173.492	93.5452
3	58526930	58528122	1192	+	6720482G16Rik	TEC	6720482G16Rik	havana	47.1789	37.6537	30.9342	41.1858	46.3757	37.3564	44.2196	57.421	53.3143	43.0335	82.6125
13	62603013	62624183	21170	-	6720489N17Rik	protein_coding	6720489N17Rik	ensembl_havana	103.627	46.6882	116.638	142.753	24.413	115.784	30.1529	70.4689	72.6977	40.2578	0.01
1	66793645	66796299	2654	-	6820402A03Rik	TEC	6820402A03Rik	havana	656.508	384.728	426.763	280.921	361.174	330.525	640.045	849.866	495.256	197.085	136.061
2	152415587	152444331	28744	+	6820408C15Rik	protein_coding	6820408C15Rik	ensembl_havana	0.01	7.53873	0.01	3.67007	0.01	0.943659	0.01	13.9278	1.94834	0.01	0.01
8	20262613	20297433	34820	-	6820431F20Rik	transcribed_unprocessed_pseudogene	6820431F20Rik	havana	5522.49	3353.27	2650.77	2792.39	1929.91	2754.2	2397.71	2634.15	2732.91	1904.41	1815.47
5	8831147	8831448	301	+	7330423F06Rik	TEC	7330423F06Rik	havana	7.74261	7.53873	6.19483	2.75506	0.01	0.943659	0.01	0.879863	3.88668	0.01	19.4459
2	11338366	11398502	60136	-	8030442B05Rik	lincRNA	8030442B05Rik	havana	0.01	1.51575	1.77709	2.75506	0.01	0.01	27.1386	6.09904	19.3934	0.01	0.01
1	25722038	25724779	2741	-	8030445P17Rik	TEC	8030445P17Rik	havana	0.01	0.01	13.2632	0.01	0.01	0.01	0.01	0.01	0.01	0.01	0.01
4	63979854	64149925	170071	+	8030451A03Rik	processed_transcript	8030451A03Rik	ensembl_havana	0.01	0.01	0.01	0.01	0.01	0.01	35.1767	1.74973	9.70169	13.8885	0.01
6	39527513	39544487	16974	+	8030453O22Rik	processed_transcript	8030453O22Rik	havana	1.55652	0.01	9.72902	0.01	0.01	1.87732	5.03382	0.01	5.82502	29.1549	0.01
19	53390789	53391796	1007	+	8030456M14Rik	bidirectional_promoter_lncRNA	8030456M14Rik	havana	62.6441	27.1134	43.3038	30.2056	2.4503	27.0861	37.1863	33.9347	18.4242	37.4821	116.625
18	77631497	77714487	82990	-	8030462N17Rik	protein_coding	8030462N17Rik	ensembl_havana	1600.66	1232.46	909.181	1183.13	912.682	1233.37	1352.42	1589.25	1501.25	713.367	1037.4
X	101794656	101798643	3987	+	8030474K03Rik	protein_coding	8030474K03Rik	ensembl_havana	1.55652	0.01	0.01	2.75506	0.01	0.943659	0.01	0.879863	1.94834	40.2578	0.01
13	17735985	17737055	1070	-	8430406P12Rik	TEC	8430406P12Rik	havana	80.4291	42.1709	52.1393	68.6364	34.1742	56.9632	53.2625	87.8662	44.5918	147.123	29.1638
3	35955436	35956258	822	-	8430422M14Rik	TEC	8430422M14Rik	havana	68.0569	55.7226	38.8861	22.8855	0.01	43.892	22.1148	25.236	12.6092	23.6035	19.4459
5	148950250	148951659	1409	+	8430423G03Rik	lincRNA	8430423G03Rik	havana	44.0859	3.02149	29.1671	8.24517	0.01	14.0149	20.1053	19.147	18.4242	0.01	0.01
15	81242657	81312867	70210	-	8430426J06Rik	lincRNA	8430426J06Rik	havana	598.511	85.0847	106.036	11.9052	2.4503	25.2188	0.01	5.22918	0.01	0.01	0.01
11	3452365	3479832	27467	+	8430429K09Rik	processed_transcript	8430429K09Rik	ensembl_havana	136.104	164.136	99.8508	77.7866	131.786	96.1769	101.491	115.702	111.464	83.2813	68.0356
1	43092588	43093836	1248	+	8430432A02Rik	antisense	8430432A02Rik	ensembl_havana	19.3415	12.8088	25.6329	21.0554	4.8906	19.6168	22.1148	17.4073	6.79419	0.01	0.01
4	7560688	7573802	13114	+	8430436N08Rik	lincRNA	8430436N08Rik	havana	0.01	0.01	0.01	0.01	0.01	0.01	0.01	0.01	0.01	0.01	0.01
17	14978468	14991573	13105	+	9030025P20Rik	protein_coding	9030025P20Rik	ensembl_havana	631.745	630.95	607.818	499.82	528.649	651.241	293.84	360.601	363.213	505.054	635.67
16	30021842	30039480	17638	-	9030404E10Rik	lincRNA	9030404E10Rik	havana	3.8763	7.53873	28.2835	3.67007	26.8533	24.2851	25.1291	26.9758	10.6709	0.01	29.1638
7	120673436	120677571	4135	-	9030407P20Rik	processed_transcript	9030407P20Rik	havana	94.3478	60.9927	28.1562	41.1858	29.2936	28.9534	35.1767	47.7076	30.5927	92.6522	0.01
10	43174699	43176563	1864	+	9030612E09Rik	bidirectional_promoter_lncRNA	9030612E09Rik	ensembl_havana	0.01	0.01	0.01	0.01	0.01	0.01	0.01	0.01	0.01	0.01	0.01
15	75427606	75431830	4224	-	9030619P08Rik	transcribed_unprocessed_pseudogene	9030619P08Rik	ensembl_havana	0.01	0.01	0.01	2.75506	0.01	2.81098	2.01953	0.01	0.01	44.4213	54.6734
12	24043202	24097247	54045	-	9030624G23Rik	protein_coding	9030624G23Rik	ensembl_havana	0.01	0.01	1.77709	10.9902	0.01	10.2802	6.03858	0.01	0.01	0.01	0.01
15	35787154	35790280	3126	+	9130002K18Rik	TEC	9130002K18Rik	havana	89.7082	129.504	124.59	70.4664	53.6966	93.3759	97.4721	139.188	89.1736	36.0942	188.295
17	40875482	40880560	5078	-	9130008F23Rik	protein_coding	9130008F23Rik	ensembl_havana	0.01	6.03299	14.1468	2.75506	78.0996	2.81098	12.0672	7.83877	10.6709	0.01	0.01
7	49122334	49159820	37486	-	9130015G15Rik	antisense	9130015G15Rik	havana	3.10304	5.28012	0.01	0.01	0.01	0.01	0.01	0.01	0.01	0.01	0.01
11	67921504	67947660	26156	+	9130017K11Rik	processed_transcript	9130017K11Rik	ensembl_havana	18.9091	13.9138	0.01	38.0147	19.5324	30.0739	0.01	0.0100075	1.94834	0.01	0.01
7	127382260	127387167	4907	-	9130019O22Rik	protein_coding	9130019O22Rik	ensembl_havana	232.676	238.187	305.479	347.674	174.705	291.065	257.425	224.081	248.187	90.0431	163.335
6	54269681	54430222	160541	-	9130019P16Rik	processed_transcript	9130019P16Rik	ensembl_havana	23.4789	9.79736	176.851	61.5961	34.1742	37.7654	0.01	2.61959	6.6982	0.01	0.01
7	128234458	128238032	3574	-	9130023H24Rik	protein_coding	9130023H24Rik	ensembl_havana	67.7896	145.183	258.264	201.799	160.282	250.598	249.2	267.464	267.761	370.821	184.741
1	56971412	57050085	78673	+	9130024F11Rik	processed_transcript	9130024F11Rik	havana	3.19907	124.118	151.98	128.565	358.734	110.071	32.1624	20.0169	15.5167	0.01	0.01
7	105824223	105831516	7293	-	9130208D14Rik	unprocessed_pseudogene	9130208D14Rik	havana	262.805	59.2245	239.807	161.414	171.2	177.547	30.6909	34.0011	13.1439	0.01	14.8982
11	69120054	69122590	2536	-	9130213A22Rik	antisense	9130213A22Rik	ensembl_havana	6.19609	4.52724	0.01	0.01	0.01	3.74464	18.0957	0.01	7.76336	48.5849	69.2503
7	25228687	25230264	1577	+	9130221H12Rik	antisense	9130221H12Rik	ensembl_havana	293.558	337.071	321.797	343.069	288.326	332.655	509.22	540.04	477.136	238.842	292.724
5	65979358	66004286	24928	-	9130230L23Rik	protein_coding	9130230L23Rik	ensembl_havana	0.01	65.51	4.42774	2.75506	0.01	7.47927	5.03382	3.48945	3.88668	27.7671	20.6606
11	22858931	22861265	2334	+	9130230N09Rik	processed_transcript	9130230N09Rik	havana	98.9874	137.786	163.466	187.589	400.219	211.951	502.392	323.599	250.056	377.506	0.01
15	58022259	58034326	12067	-	9130401M01Rik	protein_coding	9130401M01Rik	ensembl_havana	367.683	323.931	241.001	433.768	268.758	334.278	215.773	165.456	252.472	377.506	217.449
5	137502673	137503629	956	+	9130604C24Rik	lincRNA	9130604C24Rik	havana	12.3822	15.8203	35.3519	21.9704	0.01	26.1524	28.1434	21.7566	19.3934	129.08	0.01
12	112999964	113001927	1963	+	9230104M06Rik	antisense	9230104M06Rik	ensembl_havana	16.5026	16.2306	24.3573	21.5684	11.4188	17.9876	22.689	47.9513	35.1483	39.8653	1.29207
10	120389523	120392794	3271	+	9230105E05Rik	antisense	9230105E05Rik	havana	0.01	0.01	0.01	0.01	0.01	0.01	0.01	2.61959	4.85585	0.01	0.01
10	19644750	19660802	16052	+	9230106D20Rik	lincRNA	9230106D20Rik	ensembl_havana	0.01	0.01	7.07838	2.75506	7.3309	3.74464	0.01	0.01	0.01	0.01	0.01
2	167782053	167783487	1434	+	9230111E07Rik	lincRNA	9230111E07Rik	havana	17.0217	7.53873	0.01	11.9052	14.6518	2.81098	0.01	1.74973	0.979169	36.0942	0.01
2	180983924	180987276	3352	+	9230112E08Rik	sense_overlapping	9230112E08Rik	ensembl_havana	346.431	469.802	215.595	356.867	485.63	336.127	368.759	394.928	350.849	401.1	498.055
5	52190672	52279035	88363	+	9230114K14Rik	processed_transcript	9230114K14Rik	havana	104.4	103.907	52.1393	51.251	185.473	49.4939	58.2863	76.558	72.6977	68.0149	25.5196
12	79088705	79103940	15235	-	9230116L04Rik	lincRNA	9230116L04Rik	havana	15.7762	38.1094	69.8419	19.4365	30.1522	24.319	7.13605	10.0178	29.8419	40.2578	51.0292
1	136411916	136415520	3604	-	9230116N13Rik	processed_transcript	9230116N13Rik	havana	86.8235	47.441	80.6143	77.7866	66.5725	53.2286	113.548	88.736	65.9135	140.183	223.522
15	98567324	98569584	2260	+	9330020H09Rik	antisense	9330020H09Rik	ensembl_havana	124.565	103.584	107.027	91.348	57.8806	104.143	113.616	207.522	176.355	70.7906	186.042
6	128169704	128183804	14100	-	9330102E08Rik	translated_unprocessed_pseudogene	9330102E08Rik	havana	0.01	0.01	0.01	0.01	0.01	0.943659	2.01953	0.879863	1.94834	13.8885	53.4587
7	16871347	16874887	3540	-	9330104G04Rik	lincRNA	9330104G04Rik	havana	33.2602	48.1939	38.0025	91.5118	36.6145	69.1008	55.272	76.558	49.4376	47.1971	103.263
13	80962888	81128865	165977	+	9330111N05Rik	antisense	9330111N05Rik	havana	2.32978	3.77437	0.01	0.01	0.01	0.01	0.01	0.01	0.01	0.01	0.01
17	21528194	21535879	7685	-	9330136K24Rik	lincRNA	9330136K24Rik	havana	11.6089	5.42209	3.67554	18.3104	0.01	3.74464	2.01953	6.40891	7.76336	0.01	53.4587
12	69197211	69199868	2657	+	9330151L19Rik	bidirectional_promoter_lncRNA	9330151L19Rik	ensembl_havana	694.945	299.531	229.126	132.948	363.157	101.023	38.5297	111.718	79.0163	247.145	50.02
9	85820241	85844324	24083	-	9330154J02Rik	processed_transcript	9330154J02Rik	ensembl_havana	0.01	0.762873	0.01	1.84004	0.01	0.01	0.01	0.01	0.01	0.01	0.01
15	57736563	57738667	2104	-	9330154K18Rik	antisense	9330154K18Rik	havana	173.994	238.671	389.654	288.241	202.555	289.444	16.0862	40.0237	36.8384	0.01	0.01
9	88840236	88858871	18635	-	9330159M07Rik	processed_transcript	9330159M07Rik	havana	239.037	168.421	317.663	335.111	652.797	241.155	226.375	277.902	265.711	116.59	171.289
11	69057718	69060484	2766	-	9330160F10Rik	antisense	9330160F10Rik	ensembl_havana	76.1949	70.1488	69.2827	30.0834	176.975	42.8597	31.7611	89.6248	85.8616	96.369	154.324
12	103406822	103407977	1155	-	9330161L09Rik	TEC	9330161L09Rik	ensembl_havana	55.6848	92.6134	43.3038	67.7213	119.585	65.3661	74.3626	77.4279	69.7902	2.78571	27.9491
13	24937401	24941418	4017	+	9330162012Rik	bidirectional_promoter_lncRNA	9330162012Rik	havana	1.56982	7.53873	0.01	3.67007	4.8906	0.01	0.01	1.74973	0.01	0.01	0.01
7	59223847	59254789	30942	-	9330162G02Rik	TEC	9330162G02Rik	havana	2673.3	1997.09	2606.51	1902.63	1538.31	1835.64	1868.16	2559.75	2324.43	2019.51	1593.18
7	79710283	79712358	2075	+	9330171B17Rik	antisense	9330171B17Rik	ensembl_havana	0.01	17.7359	41.4297	2.72815	23.2396	3.75624	30.8684	2.24702	6.04605	48.5233	0.01
8	94422898	94435104	12206	-	9330175E14Rik	lincRNA	9330175E14Rik	havana	1105.77	472.062	1289.99	953.459	305.047	985.02	538.563	342.736	425.475	95.772	393.587
6	127149389	127212412	63023	+	9330179D12Rik	antisense	9330179D12Rik	havana	6.24126	3.77437	3.60282	2.78824	0.01	2.82959	0.01	4.35932	5.82502	0.01	6.12114
5	9266118	9481826	215708	+	9330182L06Rik	protein_coding	9330182L06Rik	ensembl_havana	3.10304	52.7111	5.31128	9.16018	63.4578	13.0812	42.2101	48.7223	55.2527	45.8092	0.01
14	105589476	105632055	42579	+	9330188P03Rik	processed_transcript	9330188P03Rik	havana	0.01	0.01	0.01	0.01	0.01	0.01	0.01	0.01	0.01	0.01	0.01
5	108360187	108363886	3699	+	9330198I05Rik	lincRNA	9330198I05Rik	havana	0.783261	10.5502	2.66064	0.01	0.01	5.61195	0.01	4.35932	0.01	0.01	0.01
2	30629655	30689211	59556	+	9330198N18Rik	lincRNA	9330198N18Rik	havana	0.01	0.01	1.77709	2.75506	0.01	2.81098	7.04335	5.22918	4.85585	0.01	0.01
8	88174560	88175035	475	+	9430002A10Rik	lincRNA	9430002A10Rik	ensembl_havana	6.96935	21.0905	4.42774	2.75506	0.01	11.2139	6.03858	0.01	2.91751	44.4213	0.01
5	135264326	135265130	804	+	9430007M09Rik	TEC	9430007M09Rik	havana	1.55652	1.51575	13.2632	0.01	0.01	7.47927	24.1243	15.6675	17.455	37.4821	52.2439
15	93904856	93927112	22256	-	9430014N10Rik	lincRNA	9430014N10Rik	havana	1.55652	12.8088	0.01	0.01	0.01	0.01	0.01	0.879863	0.01	0.01	0.01
4	156109982	156127266	17284	+	9430015G10Rik	protein_coding	9430015G10Rik	ensembl_havana	782.552	791.283	817.293	1068.75	1090.83	1201.63	840.99	847.256	951.731	269.254	534.498
6	43467979	43474319	6340	+	9430018G01Rik	antisense	9430018G01Rik	havana	39.4463	39.1594	29.1671	64.0613	46.3757	15.8822	60.2958	57.421	22.3009	0.01	76.5388
4	3806635	3808752	2117	-	9430025C20Rik	pseudogene	9430025C20Rik	ensembl	34.8067	28.6192	37.119	44.8459	0.01	46.6929	54.2672	74.8182	35.8693	62.4635	105.693
12	98762048	98762973	925	+	9430031K09Rik	TEC	9430031K09Rik	havana	31.7137	60.9928	53.9064	50.336	95.1817	42.0247	50.2482	53.0717	40.7151	27.7671	0.01
1	156026223	156030008	3785	-	9430034N14Rik	TEC	9430034N14Rik	havana	432.263	393.763	388.771	269.94	422.182	327.724	545.597	701.99	590.234	798.026	1060.48
9	88595325	88599517	4192	-	9430037G07Rik	lincRNA	9430037G07Rik	havana	21.0441	6.44984	34.3235	10.5697	16.1916	30.0619	16.9857	34.1111	23.9541	41.6456	0.01
1	191535885	191536893	1008	-	9430037O13Rik	TEC	9430037O13Rik	havana	20.1148	17.3261	44.1874	53.9961	17.0921	32.6881	27.1386	41.7634	60.0985	18.0521	0.01
7	137375574	137410763	35189	-	9430038I01Rik	protein_coding	9430038I01Rik	ensembl_havana	224.256	162.631	347.245	339.482	297.727	267.97	209.001	169.633	194.813	199.861	129.987
16	77419251	77421821	2570	-	9430053O09Rik	TEC	9430053O09Rik	havana	0.01	0.01	4.42774	2.75506	0.01	0.943659	17.7594	21.7154	21.3317	0.01	0.01
1	92933526	92950591	17065	-	9430060I03Rik	antisense	9430060I03Rik	havana	17.7569	19.0196	36.9912	4.98372	18.0382	21.3326	26.6317	7.00225	37.5198	114.92	0.01
9	90156460	90159805	3345	-	9430062P05Rik	TEC	9430062P05Rik	havana	0.01	0.01	0.01	0.01	0.01	0.01	13.0719	0.879863	0.01	0.01	0.01
7	127800094	127802763	2669	-	9430064I24Rik	TEC	9430064I24Rik	havana	54.0779	98.8575	90.5464	58.6829	150.331	44.7033	58.0069	44.7486	45.8813	146.227	69.9429
13	67553035	67564011	10976	+	9430065F17Rik	antisense	9430065F17Rik	havana	7.74261	6.78586	0.01	3.67007	0.01	12.1476	6.03858	1.74973	1.94834	0.01	0.01
9	44378633	44379451	818	-	9430081H08Rik	TEC	9430081H08Rik	havana	55.6848	32.3836	53.9064	53.9961	114.704	52.2949	35.1767	38.284	22.3009	73.5663	122.699
5	101703586	101705851	2265	+	9430085M18Rik	lincRNA	9430085M18Rik	havana	0.01	0.01	0.01	0.01	0.01	0.01	0.01	0.01	0.01	0.01	0.01
1	160315344	160316496	1152	-	9430087J23Rik	TEC	9430087J23Rik	havana	7.74261	2.26862	28.2835	12.8203	21.9727	9.34659	5.03382	9.57849	1.94834	130.468	165.215
8	111128886	111145481	16595	-	9430091E24Rik	processed_transcript	9430091E24Rik	havana	62.6441	88.0963	99.8509	41.1858	82.9802	43.892	68.3339	96.5649	55.2527	131.856	23.0901
16	77413643	77414917	1274	+	9430092D12Rik	TEC	9430092D12Rik	havana	0.01	0.01	0.01	0.01	0.01	0.01	11.0624	8.70863	19.3934	0.01	0.01
2	32574184	32575685	1501	-	9430097D07Rik	antisense	9430097D07Rik	ensembl_havana	13.9287	8.47399	2.66064	0.925018	24.4951	8.02879	12.0672	5.22918	5.82502	0.01	0.01
16	77654531	77655439	908	+	9530003O04Rik	TEC	9530003O04Rik	havana	0.01	0.01	0.01	0.01	0.01	0.01	17.091	0.879863	1.94834	0.01	0.01
12	77236065	77238664	2599	-	9530018F02Rik	bidirectional_promoter_lncRNA	9530018F02Rik	havana	144.61	218.343	162.583	190.334	41.4951	161.533	135.653	91.3456	101.773	86.057	139.705
6	52256218	52257461	1243	-	9530018H14Rik	TEC	9530018H14Rik	havana	0.01	0.01	0.01	0.01	0.01	0.01	5.03382	0.01	0.01	0.01	0.01
3	30957329	30957639	310	-	9530022L04Rik	TEC	9530022L04Rik	havana	0.01	2.26862	0.01	0.01	2.4503	1.87732	0.01	0.01	8.73252	26.3792	0.01
6	92940329	93272980	332651	+	9530026P05Rik	antisense	9530026P05Rik	havana	0.01	6.03299	10.6126	0.01	0.01	0.01	0.01	0.01	0.01	0.01	0.01
4	117975036	117993973	18937	+	9530034E10Rik	antisense	9530034E10Rik	havana	2.32978	27.8663	15.0303	20.1404	0.01	5.61195	8.04811	5.22918	1.94834	0.01	0.01
6	54146887	54150938	4051	-	9530036M11Rik	antisense	9530036M11Rik	havana	29.3939	0.01	180.254	51.251	0.01	74.7027	0.01	2.61959	9.70169	0.01	69.2503
5	117115218	117118724	3506	+	9530046B11Rik	antisense	9530046B11Rik	havana	1.55652	6.03299	0.01	0.01	39.0548	0.01	0.01	3.48945	3.88668	0.01	0.01
12	100079519	100080818	1299	-	9530050K03Rik	processed_pseudogene	9530050K03Rik	havana	23.9811	4.52724	4.42774	7.33015	0.01	5.61195	9.05287	20.8867	12.6092	0.01	0.01
X	153037629	153072916	35287	+	9530051G07Rik	processed_transcript	9530051G07Rik	havana	0.01	0.01	0.01	0.01	2.4503	3.74464	1.01476	0.01	1.94834	0.01	0.01
3	142882495	142892922	10427	+	9530052C20Rik	lincRNA	9530052C20Rik	havana	19.3415	21.8433	15.0303	12.8203	34.1742	15.8822	21.11	17.4073	24.2392	0.01	40.0965
8	11007850	11054542	46692	+	9530052E02Rik	processed_transcript	9530052E02Rik	havana	0.01	3.02149	2.66064	0.01	0.01	3.74464	2.01953	0.01	1.94834	0.01	0.01
7	28129466	28164812	35346	+	9530053A07Rik	protein_coding	9530053A07Rik	ensembl_havana	3.10304	0.01	2.66064	4.58509	0.01	0.01	0.01	0.01	0.01	0.01	0.01
2	130523995	130527285	3290	+	9530056E24Rik	TEC	9530056E24Rik	havana	138.424	140.044	208.527	116.217	246.48	169.002	117.567	133.969	94.0194	194.31	106.907
5	143397248	143399564	2316	-	9530056K15Rik	TEC	9530056K15Rik	ensembl_havana	28.9835	18.6685	38.085	28.8196	0.01	20.0814	8.72085	9.92312	20.828	0.01	0.01
9	122572499	122679597	107098	+	9530059O14Rik	lincRNA	9530059O14Rik	havana	2.32978	3.77437	3.54419	4.58509	0.01	0.01	0.01	0.01	0.01	0.01	0.01
6	116199408	116207994	8586	-	9530062K07Rik	bidirectional_promoter_lncRNA	9530062K07Rik	havana	2.32978	0.01	0.01	8.24517	41.4951	3.74464	0.01	1.74973	0.01	0.01	0.01
11	52396428	52408729	12301	+	9530068E07Rik	protein_coding	9530068E07Rik	ensembl_havana	1838.04	1890.47	2058.69	2011.22	2576.97	2039.12	2188.39	2108.57	2188.38	2420.44	2531.53
9	22411513	22444682	33169	+	9530077C05Rik	protein_coding	9530077C05Rik	ensembl_havana	994.753	512.584	200.309	176.608	495.391	156.865	264.263	249.661	227.765	119.365	105.693
7	92902179	92902873	694	+	9530078K11Rik	TEC	9530078K11Rik	havana	9.28913	18.079	74.228	53.9961	61.0175	28.9534	27.1386	47.8525	36.8384	77.7299	52.2439
4	95959715	95967656	7941	-	9530080O11Rik	processed_transcript	9530080O11Rik	ensembl_havana	0.01	2.26862	2.66064	2.84333	0.01	4.79718	15.7064	4.63363	6.16738	0.01	0.01
17	23743234	23754066	10832	+	9530082P21Rik	antisense	9530082P21Rik	havana	128.083	124.801	52.9129	62.2722	165.776	60.9419	76.0319	68.4566	69.3961	51.24	93.3763
8	13285352	13287467	2115	-	9530085L11Rik	TEC	9530085L11Rik	havana	116.772	122.728	108.686	75.9565	87.8608	130.722	39.1958	101.784	71.7285	90.2205	57.1029
14	48129485	48130164	679	-	9530086P17Rik	TEC	9530086P17Rik	havana	0.01	0.01	0.01	0.01	0.01	0.01	0.01	0.01	0.01	23.6035	0.01
3	104078435	104079503	1068	-	9530097N15Rik	sense_intronic	9530097N15Rik	havana	11.6089	26.3606	4.42774	14.6503	0.01	12.1476	21.11	15.6675	21.3317	0.01	0.01
15	30961300	30962879	1579	-	9630009A06Rik	antisense	9630009A06Rik	havana	0.01	0.01	0.01	0.01	0.01	0.01	0.01	0.01	0.01	1.39785	25.5196
1	195013746	195016449	2703	+	9630010A21Rik	TEC	9630010A21Rik	havana	21.6613	15.8203	30.0506	14.6503	19.5324	20.5505	14.0767	26.9758	7.76336	122.141	85.042
14	84458639	84476425	17786	-	9630013A20Rik	antisense	9630013A20Rik	havana	0.01	2.26862	6.19483	2.75506	0.01	0.01	0.01	0.01	0.01	0.01	0.01
4	109651529	109657854	6325	-	9630013D21Rik	processed_transcript	9630013D21Rik	ensembl_havana	243.587	594.027	36.2354	219.614	495.391	249.297	144.696	235.743	140.54	227.618	150.638
11	63964226	63968041	3815	+	9630013K17Rik	antisense	9630013K17Rik	havana	18.5683	13.5617	15.0303	21.9704	0.01	18.6832	10.0576	5.22918	8.73252	0.01	0.01
18	38601534	38789046	187512	+	9630014M24Rik	lincRNA	9630014M24Rik	ensembl_havana	0.01	17.3261	6.19483	3.67007	0.01	21.4842	0.01	0.01	0.01	0.01	0.01
14	64116314	64127606	11292	+	9630015K15Rik	antisense	9630015K15Rik	havana	0.01	2.26862	2.66064	1.84004	0.01	0.943659	3.02429	1.74973	3.88668	0.01	0.01
1	185429355	185441820	12465	-	9630028B13Rik	lincRNA	9630028B13Rik	ensembl_havana	4.64956	2.57579	12.3797	2.75506	12.2115	0.01	3.02429	6.09904	3.88668	0.01	0.01
17	27235075	27248067	12992	-	9630028I04Rik	lincRNA	9630028I04Rik	havana	13.1554	16.5732	203.226	76.8715	51.2563	73.769	73.3578	64.3799	63.9752	0.01	0.01
14	45484645	45492086	7441	-	9630050E16Rik	TEC	9630050E16Rik	havana	0.01	3.77437	7.96193	1.84004	0.01	1.87732	3.02429	0.01	0.01	0.01	0.01
17	48125605	48146269	20664	-	9830107B12Rik	protein_coding	9830107B12Rik	ensembl_havana	0.01	0.01	0.01	0.01	0.01	2.81098	38.191	12.1881	31.9926	106.875	321.917
3	127916172	127955221	39049	+	9830132P13Rik	lincRNA	9830132P13Rik	havana	13.9287	0.01	0.01	8.24517	24.413	8.41293	0.01	0.879863	1.94834	27.7671	0.01
2	129205958	129230580	24622	-	9830144P21Rik	processed_transcript	9830144P21Rik	havana	134.42	67.4633	76.1416	100.658	254.274	100.716	135.424	119.435	161.958	280.56	39.4317
19	8651799	8663336	11537	-	9830166K06Rik	lincRNA	9830166K06Rik	havana	0.01	0.01	0.01	0.01	0.01	0.01	10.0576	12.1881	39.7459	70.7906	61.9619
14	26670010	26670508	498	+	9930004E17Rik	antisense	9930004E17Rik	havana	5.42283	10.5502	5.31128	6.41513	17.0921	9.34659	11.0624	4.35932	6.79419	0.01	0.01
14	70154405	70159503	5098	-	9930012K11Rik	protein_coding	9930012K11Rik	ensembl_havana	140.743	160.372	99.8508	153.733	63.4578	209.15	205.986	295.763	217.104	94.3841	143.35
15	60822271	60831794	9523	+	9930014A18Rik	processed_transcript	9930014A18Rik	havana	245.747	290.438	298.055	393.189	470.441	377.975	520.769	345.909	448.82	185.498	195.673
15	34126944	34130689	3745	+	9930017N22Rik	TEC	9930017N22Rik	havana	559.078	584.993	636.164	468.499	309.928	489.247	288.377	612.394	450.674	406.651	319.487
19	29714402	29805990	91588	-	9930021J03Rik	protein_coding	9930021J03Rik	ensembl_havana	1360.95	1195.58	1757.36	1349.67	1334.86	1501.32	2091.92	2331.24	2192.28	1757.03	1542.72
11	109413917	109420406	6489	+	9930022D16Rik	protein_coding	9930022D16Rik	ensembl_havana	9.28913	0.762873	5.31128	9.16018	0.01	5.61195	40.2006	24.3662	16.4859	34.7064	0.01
10	41826538	41829122	2584	+	9930024M15Rik	TEC	9930024M15Rik	havana	173.22	231.895	306.601	279.091	431.943	294.113	165.796	209.647	139.57	151.286	157.927
4	124937048	124944657	7609	+	9930104L06Rik	protein_coding	9930104L06Rik	ensembl_havana	661.146	940.346	673.273	487.714	622.286	613.424	496.364	468.866	468.119	366.403	252.676
11	48946150	48979399	33249	-	9930111J21Rik1	protein_coding	9930111J21Rik1	ensembl_havana	709.169	483.141	1796.23	2153.24	1355.65	2177.9	796.64	887.937	553.825	3312.65	4701.68
11	49015874	49051243	35369	-	9930111J21Rik2	protein_coding	9930111J21Rik2	ensembl_havana	1256.89	729.196	3191.07	3177.25	1914.29	3092.95	865.172	1326.95	1035.29	6922.69	6245.79
6	87805472	87806337	865	-	9930120I10Rik	TEC	9930120I10Rik	havana	177.087	260.504	152.864	138.178	292.846	144.727	261.249	283.585	174.46	288.684	276.971
7	45635680	45638766	3086	-	A030001D20Rik	antisense	A030001D20Rik	havana	3.10304	8.29161	7.01902	11.305	0.01	11.5937	2.01953	1.98481	0.01	1.39785	0.01
1	82913325	82914131	806	+	A030005L19Rik	protein_coding	A030005L19Rik	havana	18.5683	15.0675	8.84547	22.8855	12.2115	12.1476	0.01	3.48945	0.01	0.01	0.01
2	22895321	22895737	416	-	A130006I12Rik	pseudogene	A130006I12Rik	ensembl	0.01	1.53759	0.01	0.01	34.1742	4.67829	7.04335	0.01	0.979169	0.01	43.7407
1	193168046	193177833	9787	+	A130010J15Rik	protein_coding	A130010J15Rik	ensembl_havana	304.839	241.666	264.993	228.907	168.391	230.379	230.051	215.794	255.072	129.714	181.006
10	115394750	115397885	3135	+	A130012E19Rik	TEC	A130012E19Rik	havana	269.105	273.303	259.773	211.379	480.749	258.634	345.649	393.188	324.682	302.562	108.122
8	120101582	120103905	2323	+	A130014A01Rik	bidirectional_promoter_lncRNA	A130014A01Rik	havana	80.4291	76.8031	140.494	92.4269	143.988	96.1769	22.1148	29.5853	32.9618	0.01	25.5196
1	54913845	54916595	2750	-	A130048G24Rik	TEC	A130048G24Rik	havana	405.972	359.131	751.909	517.91	348.973	561.139	479.282	589.777	412.876	573.194	370.507
1	137927251	137930274	3023	+	A130050O07Rik	TEC	A130050O07Rik	ensembl_havana	846.735	2098.24	1278.51	945.229	539.316	879.52	313.496	474.084	251.994	331.707	269.683
15	95787856	95791643	3787	-	A130051J06Rik	antisense	A130051J06Rik	ensembl_havana	134.356	249.548	93.3626	104.076	384.229	120.884	169.763	165.148	91.2642	81.8934	20.872
1	138161820	138167684	5864	-	A130071D04Rik	TEC	A130071D04Rik	havana	556.758	1276.88	1012.56	660.653	307.488	669.443	668.178	921.195	773.407	4263.5	2860.73
10	122565023	122569892	4869	-	A130077B15Rik	lincRNA	A130077B15Rik	havana	4.64956	7.53873	0.01	0.925018	0.01	2.81098	0.01	4.35932	0.01	0.01	0.01
2	25705850	25709717	3867	-	A230005M16Rik	antisense	A230005M16Rik	havana	0.01	0.01	41.9734	2.684	3.1672	9.79717	0.01	0.01	0.01	14.2584	58.8572
1	191025350	191029782	4432	+	A230020J21Rik	antisense	A230020J21Rik	ensembl_havana	62.1083	30.772	48.5159	37.5939	110.182	19.8175	29.3446	13.3526	10.4645	0.01	0.01
16	25059639	25069059	9420	+	A230028O05Rik	lincRNA	A230028O05Rik	havana	9.28913	4.52724	2.66064	1.84004	0.01	0.943659	10.0576	1.74973	0.01	0.01	0.01
7	55962531	55980869	18338	+	A230056P14Rik	processed_transcript	A230056P14Rik	havana	25.88	14.2793	26.7983	34.828	114.288	31.4839	75.5208	48.9778	90.9141	0.01	43.7407
7	61704519	61928691	224172	-	A230057D06Rik	lincRNA	A230057D06Rik	havana	0.01	3.02149	0.01	0.01	0.01	9.34659	4.02906	1.74973	0.01	0.01	0.01
1	146802965	146807341	4376	-	A230059L01Rik	processed_transcript	A230059L01Rik	havana	0.783261	0.01	0.01	1.84004	0.01	0.01	5.03382	20.0169	20.3626	0.01	0.01
10	86020441	86022330	1889	-	A230060F14Rik	antisense	A230060F14Rik	ensembl_havana	36.2286	41.1442	18.7673	33.1246	100.062	28.0279	37.1411	49.5994	22.0152	55.5242	0.01
7	89632097	89633125	1028	-	A230065N10Rik	antisense	A230065N10Rik	ensembl_havana	0.01	0.01	0.01	1.84004	0.01	1.87732	9.05287	4.35932	1.32299	0.01	0.01
X	20961684	20986738	25054	+	A230072C01Rik	processed_transcript	A230072C01Rik	havana	66.5104	54.2169	55.6735	63.1463	36.6145	62.5651	65.3196	61.7703	59.1294	45.8092	125.128
X	151291974	151344847	52873	-	A230072E10Rik	antisense	A230072E10Rik	havana	86.7519	72.4071	77.312	53.9812	165.735	44.4532	30.1026	23.8876	23.6576	81.8934	66.2939
7	40818476	40900938	82462	-	A230077H06Rik	antisense	A230077H06Rik	havana	0.01	0.01	0.01	0.01	0.01	0.01	0.01	0.01	0.01	0.01	0.01
6	124916863	124925845	8982	+	A230083G16Rik	antisense	A230083G16Rik	ensembl_havana	0.01	0.01	1.77709	0.01	0.01	0.01	4.02906	4.35932	1.94834	0.01	17.0164
4	74250324	74251715	1391	-	A230083N12Rik	antisense	A230083N12Rik	havana	0.01	0.762873	1.77709	0.01	0.01	3.74464	7.04335	0.01	3.88668	36.0942	0.01
8	85053160	85060461	7301	-	A230103J11Rik	processed_transcript	A230103J11Rik	havana	164.324	316.228	272.131	178.446	317.823	190.86	90.4416	100.709	127.04	52.3038	91.1499
7	59327318	59331190	3872	-	A230103L15Rik	TEC	A230103L15Rik	havana	9.28913	13.5617	6.19483	2.75506	26.8533	0.01	0.01	1.74973	0.979169	30.5428	0.01
13	84219581	84222176	2595	-	A230107N01Rik	antisense	A230107N01Rik	havana	0.01	0.01	6.19483	0.01	0.01	2.81098	0.01	1.74973	0.01	0.01	0.01
2	6193251	6321612	128361	+	A230108P19Rik	antisense	A230108P19Rik	havana	1.55652	2.26862	1.77709	0.01	0.01	1.87732	0.01	16.5374	3.88668	0.01	0.01
6	121635376	121679228	43852	+	A2m	protein_coding	A2m	ensembl_havana	0.01	0.01	0.01	0.01	0.01	1.87732	0.01	0.01	0.01	0.01	0.01
6	128539821	128581609	41788	-	A2ml1	protein_coding	A2ml1	ensembl_havana	246.68	103.154	0.01	3.67007	0.01	4.67829	5.03382	0.01	0.01	0.01	0.01
15	101221195	101225187	3992	-	A330009N23Rik	antisense	A330009N23Rik	havana	9.28913	3.02149	7.07838	13.7353	0.01	1.87732	10.0576	4.35932	10.6709	101.323	10.9427
3	65133060	65302686	169626	-	A330015K06Rik	antisense	A330015K06Rik	havana	1.55652	25.6077	8.84547	4.58509	14.6518	0.943659	3.02429	0.01	0.01	0.01	0.01
1	194976375	195037905	61530	+	A330023F24Rik	processed_transcript	A330023F24Rik	havana	158.871	110.546	185.559	78.7321	98.0645	70.277	81.7615	58.5423	46.5563	70.7907	197.074
19	37173843	37196542	22699	+	A330032B11Rik	antisense	A330032B11Rik	havana	3.10304	0.01	1.77709	1.84004	12.2115	4.67829	0.01	0.01	4.85585	0.01	0.01
14	122103430	122106975	3545	-	A330035P11Rik	lincRNA	A330035P11Rik	havana	72.6965	88.8491	64.509	66.8064	39.0548	56.0295	117.567	89.6059	53.3143	138.795	112.981
19	12517915	12596567	78652	-	A330040F15Rik	processed_transcript	A330040F15Rik	havana	388.976	100.142	25.6329	53.0811	46.3757	42.9583	12.0672	8.70863	5.82502	0.01	0.01
9	86695460	86701254	5794	+	A330041J22Rik	antisense	A330041J22Rik	ensembl_havana	0.01	0.01	0.01	0.01	0.01	0.01	0.01	0.01	0.01	0.01	0.01
8	120204434	120228231	23797	-	A330074K22Rik	lincRNA	A330074K22Rik	havana	3.10304	3.02149	0.01	2.75506	0.01	0.01	0.01	0.01	0.01	0.01	0.01
18	64884475	64888492	4017	-	A330084C13Rik	antisense	A330084C13Rik	havana	35.6213	91.6561	119.453	70.9792	131.699	70.2734	100.524	81.2486	75.0135	15.3766	85.042
18	77729496	77732740	3244	-	A330094K24Rik	lincRNA	A330094K24Rik	havana	1.55652	0.01	0.01	4.58509	0.01	0.01	0.01	0.01	0.01	0.01	0.01
4	128755364	128769299	13935	+	A3galt2	protein_coding	A3galt2	ensembl_havana	4.64956	47.441	16.7974	12.8203	31.7339	19.6168	31.1577	17.4073	10.6709	43.0335	0.01
4	153957237	153961926	4689	+	A430005L14Rik	protein_coding	A430005L14Rik	ensembl_havana	305.448	216.085	151.097	168.373	366.055	266.103	231.106	203.558	272.255	534.333	624.389
6	67115673	67168427	52754	+	A430010J10Rik	processed_transcript	A430010J10Rik	ensembl_havana	3.10304	0.01	0.01	0.01	0.01	0.01	0.01	0.01	1.94834	162.389	161.571
2	52425012	52434886	9874	+	A430018G15Rik	processed_transcript	A430018G15Rik	havana	14.0253	4.52724	23.243	19.6693	27.3503	13.5515	28.663	11.9274	18.311	94.3841	33.7827
18	46758557	46761978	3421	+	A430019L02Rik	TEC	A430019L02Rik	havana	164.715	272.55	105.152	102.492	21.9727	96.1769	105.51	93.9552	102.742	185.983	98.4042
9	72011376	72013020	1644	-	A430027C01Rik	TEC	A430027C01Rik	havana	147.703	229.636	159.049	126.283	139.107	155.931	88.4292	150.496	150.231	55.5242	69.2503
1	189343431	189344898	1467	+	A430027H14Rik	antisense	A430027H14Rik	havana	0.01	8.29161	0.01	0.01	0.01	0.01	0.01	0.01	0.01	0.01	0.01
10	122756438	122758411	1973	-	A430028G04Rik	TEC	A430028G04Rik	havana	0.01	84.489	5.31128	0.925018	0.01	0.01	0.01	0.01	1.94834	502.413	467.686
5	138622859	138652415	29556	+	A430033K04Rik	protein_coding	A430033K04Rik	ensembl_havana	315.933	253.729	367.566	291.901	283.085	274.506	306.463	323.013	280.1	424.693	275.757
1	136247662	136250477	2815	+	A430034D21Rik	lincRNA	A430034D21Rik	havana	0.01	6.78586	2.66064	0.01	0.01	0.01	0.01	1.74973	0.01	0.01	0.01
6	8488795	8510431	21636	-	A430035B10Rik	processed_transcript	A430035B10Rik	havana	28.6206	39.9123	14.1468	22.8855	68.3384	27.0861	34.172	40.0237	13.5784	158.225	201.657
14	21847578	21856932	9354	+	A430057M04Rik	antisense	A430057M04Rik	ensembl_havana	229.789	272.731	243.443	155.571	209.851	105.316	52.2568	92.028	63.3699	81.3656	131.49
3	131023839	131026371	2532	-	A430072C10Rik	TEC	A430072C10Rik	havana	0.01	52.7111	0.01	0.01	0.01	0.01	0.01	0.01	0.01	0.01	0.01
5	107725157	107728802	3645	+	A430072P03Rik	processed_transcript	A430072P03Rik	havana	101.307	83.579	85.7141	152.818	82.9802	81.2383	128.62	100.914	59.1293	0.01	0.01
5	109769407	109796299	26892	-	A430073D23Rik	lincRNA	A430073D23Rik	havana	6.96935	0.01	2.66064	9.16018	0.01	4.67829	2.01953	1.74973	1.94834	0.01	0.01
6	86470277	86480831	10554	-	A430078I02Rik	antisense	A430078I02Rik	havana	27.8474	24.8548	19.448	22.8855	0.01	28.9534	29.1482	31.3251	17.455	87.4449	132.417
15	80691025	80697611	6586	-	A430088P11Rik	antisense	A430088P11Rik	havana	20.1148	78.0194	238.931	132.42	36.6145	104.258	48.9744	44.5337	43.8082	335.073	59.019
13	114124348	114151593	27245	-	A430090L17Rik	antisense	A430090L17Rik	havana	44.0859	69.2744	66.276	37.5258	46.3757	29.8871	24.1243	30.4552	22.3009	0.01	24.3049
19	10740947	10786044	45097	+	A430093F15Rik	processed_transcript	A430093F15Rik	ensembl_havana	8.51587	17.3261	4.42774	0.925018	19.5324	11.2139	17.091	4.35932	3.88668	0.01	42.526
12	76344525	76345382	857	-	A430103D13Rik	TEC	A430103D13Rik	havana	57.2313	55.7226	65.3925	58.5712	80.5399	66.2998	48.2387	86.1265	82.3894	94.3841	103.263
1	186749396	186752922	3526	+	A430105J06Rik	lincRNA	A430105J06Rik	havana	80.4291	32.3836	31.8177	37.5258	14.6518	19.6168	47.2339	25.236	27.1467	0.01	0.01
11	53564688	53567314	2626	-	A430108G06Rik	processed_transcript	A430108G06Rik	havana	0.01	0.01	0.01	3.67007	24.413	7.47927	0.01	3.48945	3.88668	0.01	0.01
5	136345884	136350232	4348	-	A430110C17Rik	TEC	A430110C17Rik	havana	393.6	630.918	729.82	822.612	500.271	849.64	931.426	1123	1084.51	324.768	228.382
1	181225986	181228499	2513	+	A430110L20Rik	lincRNA	A430110L20Rik	ensembl_havana	47.1789	94.1192	26.5164	41.1858	29.2936	40.1573	28.1434	38.284	40.7151	18.0521	48.5997
15	83226722	83251775	25053	-	A4galt	protein_coding	A4galt	ensembl_havana	13.9287	14.3146	57.4406	81.4466	29.2936	32.6881	0.01	0.01	1.94834	0.01	0.01
2	167691177	167729173	37996	+	A530013C23Rik	lincRNA	A530013C23Rik	ensembl_havana	0.783261	0.01	7.07838	0.01	0.01	0.943659	0.01	0.01	2.91751	36.0942	0.01
12	112489448	112499928	10480	+	A530016L24Rik	protein_coding	A530016L24Rik	ensembl_havana	0.01	3.02149	0.01	0.01	0.01	0.01	0.01	0.01	0.01	0.01	0.01
11	61864568	61868059	3491	-	A530017D24Rik	lincRNA	A530017D24Rik	ensembl_havana	105.947	137.934	107.803	84.4484	82.9802	123.162	180.867	178.979	198.656	185.982	41.7274
3	121531619	121536207	4588	+	A530020G20Rik	antisense	A530020G20Rik	havana	0.01	2.26862	0.01	0.01	0.01	0.01	0.01	0.01	0.01	0.01	0.01
16	19243525	19244835	1310	+	A530030E21Rik	TEC	A530030E21Rik	havana	15.4752	6.03299	10.6126	1.84004	0.01	1.87732	2.01953	7.83877	6.79419	2102.61	1932.67
1	85083069	85109854	26785	-	A530032D15Rik	protein_coding	A530032D15Rik	ensembl_havana	13.8328	6.16139	40.5606	38.2965	0.01	32.174	41.7428	27.0372	18.4666	405.811	478.038
1	85105946	85114036	8090	+	A530040E14Rik	antisense	A530040E14Rik	ensembl_havana	222.904	143.18	215.732	237.807	225.323	203.626	97.7914	145.884	132.9	1085.62	1186.13
3	104499320	104501608	2288	-	A530041M06Rik	sense_intronic	A530041M06Rik	havana	135.331	143.809	103.385	79.6166	261.122	113.916	155.748	196.599	127.94	181.819	94.7599
1	106400178	106401988	1810	-	A530053M12Rik	lincRNA	A530053M12Rik	havana	0.01	2.26862	0.01	0.01	0.01	0.01	2.01953	3.48945	3.88668	0.01	0.01
13	15817316	15820680	3364	+	A530058O07Rik	TEC	A530058O07Rik	havana	0.01	0.01	0.01	0.01	0.01	0.01	0.01	1.74973	1.94834	0.01	34.0228
17	48149126	48167276	18150	-	A530064D06Rik	protein_coding	A530064D06Rik	ensembl_havana	0.01	3.02149	0.01	2.75506	0.01	0.01	53.2625	15.6675	40.7151	842.436	739.789
9	72687224	72688716	1492	+	A530064N14Rik	TEC	A530064N14Rik	havana	134.557	155.102	208.527	86.9367	153.749	88.7076	87.4244	90.4758	90.1428	86.057	32.8081
4	16164110	16266226	102116	+	A530072M11Rik	processed_transcript	A530072M11Rik	havana	5.42283	14.3146	5.31128	10.9902	0.01	11.2139	20.1053	20.8867	11.64	18.0521	0.01
14	45660770	45668499	7729	-	A530076I17Rik	lincRNA	A530076I17Rik	havana	5.42283	0.01	5.31128	2.75506	0.01	0.01	4.02906	0.879863	2.91751	0.01	0.01
9	122885080	122903532	18452	-	A530083I20Rik	processed_transcript	A530083I20Rik	havana	5.61136	0.762873	7.45146	7.33015	9.70129	7.47927	6.03858	2.68733	3.35848	0.0145041	38.8818
3	153309370	153312746	3376	-	A530083M17Rik	TEC	A530083M17Rik	havana	35.58	21.8433	192.623	152.818	102.503	183.941	38.191	61.7703	44.5918	36.0942	80.183
17	32396778	32412927	16149	+	A530088E08Rik	antisense	A530088E08Rik	ensembl_havana	229.862	329.467	404.657	192.833	209.936	260.356	159.201	137.912	100.292	240.96	573.374
13	69543046	69544024	978	-	A530095I07Rik	antisense	A530095I07Rik	ensembl_havana	11.6089	7.53873	4.42774	6.41513	0.01	2.81098	4.02906	6.09904	5.82502	0.01	0.01
1	85717083	85778644	61561	-	A630001G21Rik	protein_coding	A630001G21Rik	ensembl_havana	1364.05	1066.08	1655.77	1389	1717.98	1554.56	1334.34	1423.98	1179.49	482.984	443.392
8	126839233	126851474	12241	+	A630001O12Rik	lincRNA	A630001O12Rik	havana	20.888	21.8433	4.42774	5.50011	51.2563	11.2139	6.03858	10.4484	14.5475	174.88	63.1766
8	8335077	8342429	7352	+	A630009H07Rik	lincRNA	A630009H07Rik	havana	2.61046	5.80025	0.01	0.0100001	0.01	0.01	0.01	2.92193	0.01	0.01	0.01
11	52276055	52286180	10125	+	A630014C17Rik	antisense	A630014C17Rik	havana	3.10304	115.953	1.77709	5.50011	0.01	0.01	26.1339	13.0579	4.85585	54.1363	47.385
13	93094833	93098969	4136	+	A630019I02Rik	antisense	A630019I02Rik	havana	16.357	52.5647	35.237	14.0708	16.7285	47.116	24.6993	10.0296	0.01	406.54	75.159
14	34051126	34102755	51629	-	A630023A22Rik	protein_coding	A630023A22Rik	ensembl_havana	0.01	0.01	0.01	0.01	0.01	0.01	0.01	0.01	0.01	0.01	0.01
5	110514923	110525981	11058	+	A630023P12Rik	lincRNA	A630023P12Rik	ensembl_havana	0.01	17.3261	608.774	348.632	141.547	267.037	817.887	949.903	765.652	0.01	0.01
4	127474848	127570503	95655	+	A630031M04Rik	lincRNA	A630031M04Rik	havana	0.01	0.762873	0.893547	149.158	0.01	147.528	0.01	0.01	0.01	0.01	0.01
1	171676684	171681981	5297	-	A630035G10Rik	processed_transcript	A630035G10Rik	havana	64.9639	61.7456	71.5773	32.0356	104.943	39.2237	53.2625	20.8867	23.2701	62.4635	0.01
11	29170909	29173559	2650	-	A630052C17Rik	processed_transcript	A630052C17Rik	havana	266.012	202.533	248.287	189.419	478.309	148.462	137.663	131.359	133.755	88.8327	187.08
12	100941742	100949876	8134	+	A630072L19Rik	antisense	A630072L19Rik	havana	232.459	252.233	306.219	287.7	545.249	280.719	186.545	220.792	199.907	208.241	221.38
5	20950989	20956399	5410	+	A630072M18Rik	antisense	A630072M18Rik	havana	280.749	564.096	354.128	380.369	265.846	477.205	792.016	489.781	405.701	376.248	482.316
3	107230614	107234724	4110	+	A630076J17Rik	protein_coding	A630076J17Rik	ensembl_havana	3.10304	4.71206	3.54419	0.01	0.01	0.943659	4.02906	0.0100669	0.01	0.01	0.01
1	80747222	80749055	1833	-	A630081D01Rik	TEC	A630081D01Rik	havana	405.972	201.78	318.087	301.966	122.025	276.373	437.082	681.983	552.437	79.1177	151.853
16	98001310	98082451	81141	-	A630089N07Rik	protein_coding	A630089N07Rik	havana	605.473	340.309	719.218	491.375	846.794	556.471	212.015	259.229	344.065	90.2205	63.1766
7	98543320	98562991	19671	-	A630091E08Rik	lincRNA	A630091E08Rik	ensembl_havana	8.51587	33.1364	3.54419	0.01	0.01	8.41293	0.01	0.01	0.01	0.01	0.01
1	75220095	75232103	12008	-	A630095N17Rik	protein_coding	A630095N17Rik	ensembl_havana	0.01	2.26862	5.31128	10.0752	0.01	1.87732	0.01	0.01	0.01	0.01	0.01
17	48064789	48090379	25590	-	A730006G06Rik	antisense	A730006G06Rik	havana	0.01	9.79736	0.01	0.01	0.01	0.01	5.03382	0.01	0.01	0.01	0.01
3	94994410	94997351	2941	-	A730011C13Rik	antisense	A730011C13Rik	havana	352.364	377.401	270.375	260.79	373.376	224.088	245.172	288.859	202.566	181.819	313.414
1	192833118	192835215	2097	-	A730013G03Rik	TEC	A730013G03Rik	ensembl_havana	6.19609	1.51575	0.01	0.01	26.8533	0.01	7.04335	18.2771	15.5167	0.01	0.01
2	130873059	130906397	33338	-	A730017L22Rik	processed_transcript	A730017L22Rik	havana	567.004	469.928	530.153	425.57	371.941	359.221	392.177	434.353	394.217	107.043	643.952
6	61172293	61180811	8518	-	A730020E08Rik	bidirectional_promoter_lncRNA	A730020E08Rik	havana	8.51587	6.03299	0.01	1.84004	0.01	1.87732	0.01	0.01	0.01	0.01	0.01
5	98183121	98185985	2864	-	A730035I17Rik	antisense	A730035I17Rik	ensembl_havana	0.01	170.043	0.01	1.13529	0.01	0.01	3.02429	3.48945	0.0100005	18.0521	0.01
2	129218969	129235605	16636	+	A730036I17Rik	lincRNA	A730036I17Rik	ensembl_havana	20.888	0.01	0.01	0.01	63.4578	5.61195	0.01	1.74973	20.3626	0.01	0.01
6	92816478	92847175	30697	+	A730049H05Rik	protein_coding	A730049H05Rik	havana	0.783261	5.28011	32.689	1.84004	0.01	14.5285	0.01	0.01	0.01	0.01	0.01
7	73314003	73375775	61772	-	A730056A06Rik	antisense	A730056A06Rik	havana	0.01	1.69379	0.01	0.01	0.01	0.01	0.01	0.01	0.01	0.01	0.01
14	55559097	55560409	1312	-	A730061H03Rik	bidirectional_promoter_lncRNA	A730061H03Rik	ensembl_havana	39.8926	52.4277	48.3426	72.1392	43.9354	45.6939	87.3947	92.2313	46.5217	384.087	205.748
9	72869652	72871562	1910	+	A730062M13Rik	TEC	A730062M13Rik	havana	47.1789	14.3146	0.01	3.67007	0.01	15.8822	5.03382	0.01	0.979169	0.01	0.01
10	127070375	127074797	4422	+	A730063M14Rik	lincRNA	A730063M14Rik	havana	14.702	30.8778	42.4203	48.506	21.9727	51.3612	11.0624	19.147	37.8076	0.01	35.2375
11	6200029	6201644	1615	+	A730071L15Rik	protein_coding	A730071L15Rik	ensembl	27.919	17.1023	17.3983	9.1029	18.1076	18.2117	38.1419	18.5406	24.7701	0.01	5.42741
13	40956414	41001152	44738	-	A730081D07Rik	antisense	A730081D07Rik	havana	27.8772	24.102	7.96193	22.8855	12.2115	15.8822	8.26983	19.147	19.3934	0.01	7.29846
9	122380575	122398802	18227	-	A730085K08Rik	antisense	A730085K08Rik	havana	3.16547	0.01	0.01	0.01	0.01	3.07588	0.0100003	0.01	11.5569	0.01	80.712
5	76655929	76658356	2427	-	A730089K16Rik	TEC	A730089K16Rik	havana	25.7668	2.90919	3.60095	44.2869	10.1705	19.4474	15.8545	10.9787	7.04872	0.0100494	0.0100911
3	65324776	65349430	24654	-	A730090N16Rik	antisense	A730090N16Rik	havana	0.01	0.01	0.01	2.75506	12.2115	2.81098	0.01	0.01	1.94834	0.01	0.01
13	32338819	32342644	3825	+	A730091E23Rik	TEC	A730091E23Rik	havana	92.8013	64.0042	40.6532	25.6305	65.8981	42.9583	54.2672	57.421	62.0368	5.56142	0.01
13	48513570	48514860	1290	+	A830005F24Rik	protein_coding	A830005F24Rik	ensembl_havana	4.64956	0.762873	0.893547	3.67007	0.01	2.81098	5.03382	8.70863	6.79419	0.01	0.01
1	154037597	154117952	80355	-	A830008E24Rik	lincRNA	A830008E24Rik	havana	0.01	5.28011	0.01	0.01	0.01	0.01	0.01	0.01	0.01	48.5849	0.01
13	91368990	91388086	19096	-	A830009L08Rik	lincRNA	A830009L08Rik	havana	3.10304	11.3031	0.01	10.9902	0.01	5.61195	33.1672	11.3182	6.79419	0.01	0.01
4	4138321	4188704	50383	+	A830012C17Rik	processed_transcript	A830012C17Rik	havana	0.01	2.26862	0.01	0.01	0.01	0.01	2.01953	0.01	0.979169	0.01	0.01
1	11414105	11975902	561797	+	A830018L16Rik	protein_coding	A830018L16Rik	ensembl_havana	0.01	9.79736	0.01	0.01	0.01	0.01	0.01	0.01	0.01	0.01	0.01
3	143243055	143259885	16830	+	A830019L24Rik	lincRNA	A830019L24Rik	havana	0.01	0.01	7.07838	0.01	0.01	3.74464	2.01953	7.83877	9.70169	0.01	0.01
18	15351934	15362307	10373	+	A830021F12Rik	lincRNA	A830021F12Rik	havana	2.32978	42.1709	12.3797	4.58509	26.8533	9.34659	0.01	0.01	0.01	0.01	0.01
11	107531757	107548374	16617	-	A830035A12Rik	processed_transcript	A830035A12Rik	havana	10.0624	4.52724	16.7974	8.24517	0.01	4.67829	41.2053	35.6744	50.4068	0.01	0.01
9	45954101	45955999	1898	+	A830035O19Rik	antisense	A830035O19Rik	ensembl_havana	105.586	163.376	218.626	97.5589	177.154	78.5698	247.129	189.547	140.583	581.192	566.967
18	32359053	32378279	19226	-	A830052D11Rik	lincRNA	A830052D11Rik	havana	6.30984	31.2244	44.0263	28.7689	19.5324	23.5435	8.04811	0.01	0.985112	0.01	0.01
7	73737929	73741025	3096	-	A830073O21Rik	TEC	A830073O21Rik	ensembl_havana	0.01	2.74461	5.53378	2.16423	12.8324	2.73993	1.24568	2.83723	1.31043	0.01	0.01
13	78198017	78279392	81375	+	A830082K12Rik	antisense	A830082K12Rik	havana	0.01	0.762873	0.01	0.925018	0.01	0.01	0.01	0.01	0.01	0.01	0.01
10	33987216	33995056	7840	-	A830082N09Rik	processed_transcript	A830082N09Rik	ensembl_havana	76.5628	83.5789	129.891	51.251	7.3309	58.8305	83.4054	66.9895	60.0985	41.6456	35.2375
19	4439003	4448974	9971	+	A930001C03Rik	processed_transcript	A930001C03Rik	havana	0.01	3.02149	0.01	13.016	36.6145	1.87732	4.02906	6.09904	0.01	0.01	0.01
15	86453352	86475099	21747	-	A930001M01Rik	antisense	A930001M01Rik	havana	291.529	447.217	280.978	211.379	244.04	237.159	201.968	227.914	187.06	534.334	174.933
13	47143942	47148671	4729	-	A930002C04Rik	antisense	A930002C04Rik	havana	3.8763	12.056	5.31128	9.16018	97.622	14.9485	3.02429	13.0579	9.70169	0.01	0.01
17	63863300	63863792	492	-	A930002H24Rik	protein_coding	A930002H24Rik	ensembl	0.01	0.01	0.01	0.01	0.01	0.01	0.01	6.09904	0.01	0.01	0.01
3	107090880	107098402	7522	+	A930002I21Rik	lincRNA	A930002I21Rik	ensembl_havana	0.01	57.2284	0.01	0.01	0.01	0.01	0.01	0.01	0.01	0.01	0.01
16	19876567	19884275	7708	-	A930003A15Rik	protein_coding	A930003A15Rik	ensembl_havana	0.01	15.8203	0.01	2.75506	0.01	0.01	23.1196	24.3662	18.4242	0.01	0.01
5	22738910	22746908	7998	-	A930003O13Rik	lincRNA	A930003O13Rik	havana	0.783261	30.7733	0.0100059	6.41513	2.4503	0.01	0.01	0.01	0.01	56.912	0.01
2	18025193	18037738	12545	-	A930004D18Rik	protein_coding	A930004D18Rik	ensembl_havana	47.1789	15.8203	7.07838	32.9507	21.9727	11.2139	3.02429	13.0579	0.979169	0.01	35.2375
4	131878628	131883238	4610	+	A930004J17Rik	TEC	A930004J17Rik	havana	1613.81	1701.5	1752.08	1571.1	1471.51	1442.51	1319.26	1773.66	1515.79	655.077	1231.76
3	115881581	115888131	6550	-	A930005H10Rik	processed_transcript	A930005H10Rik	ensembl_havana	212.417	183.301	108.858	113.736	201.899	120.706	133.214	189.439	115.158	59.6877	66.8209
1	34269882	34271129	1247	-	A930005N03Rik	TEC	A930005N03Rik	havana	19.7902	15.7495	56.4505	13.4148	0.01	15.4429	6.32921	8.4885	10.793	0.01	0.01
16	91465025	91470129	5104	+	A930006K02Rik	processed_transcript	A930006K02Rik	havana	37.1265	61.7456	90.1318	90.5968	58.5772	104.58	139.672	144.407	130.848	187.37	244.173
9	96705828	96711450	5622	+	A930006L05Rik	antisense	A930006L05Rik	havana	168.581	163.384	79.5293	75.9565	109.823	76.57	65.3196	61.7703	59.1293	95.772	123.914
16	13754566	13758538	3972	+	A930007A09Rik	protein_coding	A930007A09Rik	havana	42.5393	27.1134	65.3925	30.2056	12.2115	26.1524	44.2196	49.5922	33.9309	156.838	48.5997
19	29464750	29523160	58410	-	A930007I19Rik	antisense	A930007I19Rik	havana	85.8419	109.177	59.2077	19.2254	14.6518	34.5554	51.253	84.3867	74.636	0.01	6.08371
18	44661665	44676272	14607	+	A930012L18Rik	antisense	A930012L18Rik	havana	0.01	3.18545	0.01	2.75506	0.01	0.01	0.01	0.01	0.01	0.01	0.01
2	57236227	57238509	2282	-	A930012O16Rik	processed_transcript	A930012O16Rik	ensembl_havana	27.0078	37.7601	45.9001	47.7243	0.01	27.2012	42.2762	35.2422	23.5188	121.489	36.4523
17	35994453	36038436	43983	+	A930015D03Rik	antisense	A930015D03Rik	havana	5.07169	0.01	25.1846	0.01	0.01	3.54842	2.7646	6.22644	2.89548	0.01	0.01
13	59557566	59558338	772	+	A930015P04Rik	TEC	A930015P04Rik	havana	4.64956	5.28011	7.96193	5.50011	21.9727	6.54561	4.02906	1.74973	4.85585	0.01	0.01
7	19417466	19421418	3952	-	A930016O22Rik	antisense	A930016O22Rik	ensembl_havana	0.01	3.98136	0.01	1.84004	0.01	3.74464	6.55718	0.01	0.979169	0.01	26.8443
17	25946387	25952566	6179	-	A930017K11Rik	protein_coding	A930017K11Rik	ensembl_havana	3.10304	1.51575	0.01	0.01	0.01	3.74464	0.01	0.879863	0.01	0.01	0.01
15	44752280	44884741	132461	+	A930017M01Rik	transcribed_processed_pseudogene	A930017M01Rik	havana	0.01	0.01	0.893547	0.01	0.01	0.01	0.01	0.01	0.01	0.01	0.01
2	104122769	104124750	1981	+	A930018P22Rik	protein_coding	A930018P22Rik	ensembl_havana	0.01	0.01	0.01	0.01	0.01	0.01	0.01	0.879863	0.01	0.01	0.01
2	146259286	146267161	7875	+	A930019D19Rik	antisense	A930019D19Rik	havana	10.8357	8.29161	3.54419	0.925018	0.01	0.943659	1.01476	3.48945	2.91751	0.01	0.01
12	117602039	117603764	1725	+	A930023M06Rik	sense_intronic	A930023M06Rik	havana	92.8013	54.2169	32.7013	44.8459	56.1369	28.9534	35.1767	44.373	21.3317	0.01	0.01
5	122989354	122998346	8992	+	A930024E05Rik	antisense	A930024E05Rik	ensembl_havana	68.0569	85.0847	75.1115	71.3814	114.704	64.4325	95.4626	82.647	55.2527	362.24	349.856
3	58697561	58698669	1108	+	A930028O11Rik	TEC	A930028O11Rik	havana	0.01	0.762873	0.01	1.84004	0.01	1.87732	1.01476	2.61959	0.01	0.01	74.1093
17	69416660	69439305	22645	-	A930029G22Rik	lincRNA	A930029G22Rik	havana	55.1014	31.3021	49.0056	74.5731	167.655	33.7357	51.7121	39.1077	18.7809	58.9499	173.324
7	99900192	99904157	3965	-	A930030B08Rik	TEC	A930030B08Rik	havana	6.96935	41.418	4.42774	14.6503	0.01	18.6832	34.172	16.5374	11.64	0.01	0.01
13	63567098	63568055	957	-	A930032L01Rik	TEC	A930032L01Rik	havana	0.01	3.02149	4.42774	0.01	0.01	0.943659	0.01	3.48945	0.01	0.01	86.2567
10	69209762	69213099	3337	-	A930033H14Rik	protein_coding	A930033H14Rik	havana	40.2196	53.464	18.5645	16.4803	51.2563	7.47927	13.0719	13.9278	25.2084	62.4635	19.4459
10	40260934	40261334	400	+	A930033M14Rik	lincRNA	A930033M14Rik	havana	0.01	0.01	9.72902	0.01	0.01	0.01	0.01	0.01	0.01	0.01	0.01
6	47453776	47454321	545	-	A930035D04Rik	pseudogene	A930035D04Rik	ensembl	30.9404	8.29161	24.7493	9.16018	117.144	33.6217	31.1577	9.57849	39.7459	13.8885	0.01
11	119448788	119491299	42511	-	A930037H05Rik	processed_transcript	A930037H05Rik	havana	1671.73	573.355	408.675	338.56	634.102	324.228	340.46	364.466	359.816	580.831	587.101
14	34759402	34770554	11152	+	A930038B10Rik	lincRNA	A930038B10Rik	havana	0.783261	0.01	0.01	7.33015	0.01	5.61195	0.01	0.01	0.01	0.01	0.01
12	98831813	98832786	973	+	A930040O22Rik	TEC	A930040O22Rik	havana	5.42283	3.02149	0.01	4.58509	34.1742	0.01	4.02906	4.35932	13.5784	40.2578	0.01
5	107630250	107633851	3601	-	A930041C12Rik	antisense	A930041C12Rik	havana	20.888	6.03299	7.96193	3.67007	0.01	0.01	2.01953	0.879863	0.01	0.01	0.01
8	47675391	47685240	9849	+	AA386476	bidirectional_promoter_lncRNA	AA386476	ensembl_havana	108.267	116.705	221.78	147.328	112.264	140.992	96.4673	134.839	120.187	52.7485	165.215
19	52923181	52941210	18029	+	AA387883	lincRNA	AA387883	havana	0.01	0.762873	0.01	0.01	0.01	1.87732	0.01	0.01	0.01	0.01	0.01
17	33981494	33982778	1284	+	AA388235	lincRNA	AA388235	havana	12.3822	15.0675	19.448	7.33015	34.1742	9.34659	18.0957	20.0169	8.73252	0.01	0.01
11	4918510	4919004	494	+	AA413626	processed_pseudogene	AA413626	havana	26.3009	26.3606	17.6809	16.4803	26.8533	29.8871	19.1005	8.70863	16.4859	45.8092	0.01
X	12936872	12938129	1257	+	AA414768	processed_pseudogene	AA414768	havana	51.0452	31.6307	10.6126	54.9111	78.0996	28.0198	29.1481	22.6264	5.82502	133.244	30.3786
13	68181294	68182870	1576	+	AA414992	TEC	AA414992	havana	0.01	7.53873	0.01	0.01	0.01	0.01	0.01	0.01	0.01	0.01	0.01
11	83291699	83294633	2934	+	AA465934	processed_transcript	AA465934	havana	166.261	130.257	138.727	272.685	263.562	236.226	91.4435	105.263	125.033	69.4027	82.6125
2	122636986	122641192	4206	+	AA467197	protein_coding	AA467197	ensembl_havana	150.023	792.03	41.5367	25.6305	0.01	24.2851	43.2148	35.6744	45.561	123.529	213.805
7	110057987	110061326	3339	-	AA474408	TEC	AA474408	ensembl_havana	112.133	173.171	157.281	169.288	209.876	134.457	312.492	299.243	279.131	166.553	466.471
2	27326704	27331298	4594	+	AA645442	antisense	AA645442	havana	3.8763	1.51575	0.01	0.925018	0.01	3.74464	0.01	0.01	1.94834	27.7671	0.01
8	85339343	85340273	930	+	AA672651	antisense	AA672651	havana	3.10304	0.01	0.01	0.01	29.2936	0.01	0.01	0.01	0.01	0.01	0.01
16	17922043	17923209	1166	+	AA914427	TEC	AA914427	havana	40.9928	46.6882	60.9748	73.2115	34.1742	69.1008	51.253	36.5443	20.3626	24.9914	24.3049
1	130731976	130744623	12647	+	AA986860	protein_coding	AA986860	ensembl_havana	67.1984	24.8548	15.0303	28.1639	17.0921	31.7544	22.1148	31.3251	15.5167	6.94927	0.01
9	21526176	21545334	19158	+	AB124611	protein_coding	AB124611	ensembl_havana	285.344	405.055	1430.48	1366.13	561.278	1301.53	1315.25	1210.86	973.055	1050.61	747.074
18	37703539	37705055	1516	+	AC020971.1	unprocessed_pseudogene	AC020971.1	havana	4.64956	39.9123	7.96193	17.3953	0.01	16.8159	60.2958	68.7292	36.8384	0.01	0.01
1	97660831	97662275	1444	+	AC099860.1	processed_pseudogene	AC099860.1	havana	4.41016	65.8693	79.1799	46.1503	114.273	69.4798	43.6144	13.1923	14.1519	49.3733	198.523
17	73514717	73517756	3039	-	AC107792.1	TEC	AC107792.1	havana	294.622	456.251	263.307	298.306	70.7787	303.449	14.0767	26.1059	14.5475	0.01	0.01
19	7087469	7088422	953	-	AC109619.1	antisense	AC109619.1	havana	0.783261	15.8203	38.0025	21.0554	48.816	37.3564	11.0624	15.6675	8.73252	0.01	0.01
15	79889532	79893121	3589	+	AC113595.1	antisense	AC113595.1	havana	404.713	355.388	391.473	375.889	312.368	412.744	790.143	706.096	491.61	235.839	441.056
19	32485923	32488199	2276	+	AC115752.1	TEC	AC115752.1	havana	85.4275	109.511	108.933	104.915	173.144	119.039	215.304	175.953	135.264	224.727	154.561
5	23864842	23876444	11602	-	AC117663.1	unprocessed_pseudogene	AC117663.1	havana	0.01	3.77437	0.01	5.50011	0.01	0.01	0.01	3.48945	2.91751	0.01	0.01
1	85199613	85203172	3559	+	AC123856.1	transcribed_unprocessed_pseudogene	AC123856.1	havana	9.56174	25.2484	51.5084	23.0083	0.0110335	24.1319	0.01	3.45385	0.01	215.769	225.098
12	75630971	75631319	348	-	AC124742.1	protein_coding	AC124742.1	havana	4772.24	4964.99	5206.36	5080.28	10643.3	5043.46	4538.98	4289.86	4544.02	3023.87	7032.75
8	88109786	88110973	1187	+	AC127285.1	processed_pseudogene	AC127285.1	havana	4.64956	0.01	0.01	3.67007	0.01	0.01	0.01	0.01	2.91751	0.01	0.01
19	47252243	47254333	2090	+	AC132288.1	TEC	AC132288.1	havana	0.01	6.47943	2.66064	2.96681	0.01	10.2802	6.03858	0.01	0.01	4.17356	0.01
17	49972827	49980554	7727	+	AC133946.1	unitary_pseudogene	AC133946.1	havana	0.01	2.26862	0.01	1.84004	0.01	0.01	1.01476	1.74973	0.01	13.8885	0.01
10	128196071	128197595	1524	+	AC135859.1	sense_intronic	AC135859.1	havana	0.783261	6.03299	2.66064	0.925018	0.01	0.01	0.01	0.01	0.979169	0.01	0.01
7	12623788	12640300	16512	-	AC139131.1	processed_transcript	AC139131.1	havana	1.55652	3.02149	0.01	1.84004	4.8906	2.81098	2.01953	6.09904	4.85585	13.8885	2.43949
16	3774780	3776827	2047	+	AC139347.1	unitary_pseudogene	AC139347.1	havana	14.702	9.79736	15.0303	8.24517	51.2563	13.0812	13.0719	7.83877	8.73252	0.01	0.01
10	76440241	76440445	204	-	AC141477.1	protein_coding	AC141477.1	havana	1.55652	0.01	1.77709	1.84004	0.01	2.81098	3.02429	0.879863	0.01	0.01	0.01
12	104237888	104241324	3436	+	AC142112.1	unprocessed_pseudogene	AC142112.1	havana	0.248274	0.0118385	0.794795	0.566928	0.0213093	0.543315	2.28518	0.0100002	0.698158	0.0140355	1.7753
1	85484252	85485143	891	-	AC147806.1	protein_coding	AC147806.1	havana	0.0100001	2.53304	4.12701	4.28944	0.216804	10.362	2.31482	0.01	0.454634	60.7582	116.778
1	85526602	85552179	25577	+	AC147806.2	protein_coding	AC147806.2	ensembl_havana	13.4692	34.8107	57.7389	38.2075	71.4902	47.6582	13.0874	6.65839	0.01	482.461	423.044
7	111117779	111119595	1816	-	AC150312.1	transcribed_processed_pseudogene	AC150312.1	havana	39.0037	22.4735	52.9751	32.6908	68.3384	34.0061	18.1691	32.7966	35.8403	0.01	38.8818
7	45418353	45421855	3502	+	AC151602.1	protein_coding	AC151602.1	havana	34.8067	30.124	31.8177	35.6579	17.0921	25.2522	9.65915	4.35932	4.85585	0.01	0.01
6	48564365	48566138	1773	+	AC154013.1	unitary_pseudogene	AC154013.1	havana	16.2485	41.418	59.2077	30.2056	0.01	35.489	36.1815	33.9347	26.1776	54.1363	0.01
17	17340820	17374207	33387	-	AC154200.1	lincRNA	AC154200.1	havana	20.888	24.102	88.3647	9.16018	17.0921	28.9534	15.0815	11.3182	19.3934	5.56142	54.6734
17	86175575	86178030	2455	+	AC154542.1	TEC	AC154542.1	havana	667.112	675.819	206.995	529.78	152.861	559.851	455.972	395.977	334.566	206.8	233.495
5	27971317	27977051	5734	+	AC156021.1	processed_pseudogene	AC156021.1	havana	0.783261	0.01	0.01	0.01	0.01	0.01	0.01	0.01	2.91751	36.0942	0.01
9	56437457	56438445	988	+	AC159819.1	protein_coding	AC159819.1	havana	3275.59	3295.72	1984.85	3997.49	4158.14	4037.71	5472.05	4492.55	5582.09	2812.3	2946.29
12	3438515	3438890	375	+	AC160138.1	processed_pseudogene	AC160138.1	havana	30.86	68.336	68.8191	50.7556	162.407	61.3833	77.6804	71.4215	69.2489	42.1884	44.7913
14	44544055	44637202	93147	-	AC160336.1	lincRNA	AC160336.1	havana	68.6992	36.4026	31.1353	32.2499	103.127	26.3117	33.3692	38.5451	59.5225	68.5339	31.5933
10	78288034	78307620	19586	-	AC160405.1	protein_coding	AC160405.1	havana	0.783261	12.056	7.96193	10.9779	26.8533	7.47927	0.01	0.01	3.88668	0.01	0.01
5	64896923	64898970	2047	-	AC161757.1	processed_pseudogene	AC161757.1	havana	0.01	6.03299	0.01	0.01	0.01	3.74464	0.01	0.01	4.85585	0.01	0.01
8	84974484	84976543	2059	-	AC163703.1	processed_transcript	AC163703.1	havana	0.01	0.01	0.01	0.01	0.01	0.01	23.1815	18.3601	13.615	41.6456	0.01
1	84958982	84964573	5591	+	AC167036.1	protein_coding	AC167036.1	havana	8.90058	23.1979	46.4935	25.5818	2.19077	13.0223	0.0100971	0.01	0.0100131	212.727	36.7497
1	85027954	85028845	891	-	AC167036.2	protein_coding	AC167036.2	havana	0.967695	4.61465	1.27961	12.1446	0.01	9.69668	3.02429	4.35932	0.979156	61.2657	196.039
16	24122699	24382391	259692	-	AC169509.1	transcribed_processed_pseudogene	AC169509.1	havana	379.85	319.289	302.525	482.124	134.14	484.14	249.843	269.421	237.218	1191.49	1110.78
5	11137279	11193591	56312	+	AC174780.1	processed_pseudogene	AC174780.1	havana	0.01	0.01	0.893547	1.59017	0.01	0.01	4.84969	0.879863	1.52162	0.01	0.01
12	4589797	4593030	3233	-	AC241534.1	bidirectional_promoter_lncRNA	AC241534.1	ensembl_havana	178.633	93.9574	66.7634	28.8743	24.413	34.0401	124.285	76.3972	61.9484	152.674	53.4587
3	152666913	152681433	14520	+	AI115009	antisense	AI115009	havana	0.01	0.01	0.01	0.01	0.01	0.01	0.01	0.01	0.01	0.01	0.01
2	35081861	35101544	19683	-	AI182371	protein_coding	AI182371	ensembl_havana	10.0624	21.0905	8.84547	19.2254	73.219	9.34659	22.1148	6.09904	11.64	9.72498	0.01
17	27563573	27565757	2184	-	AI413582	protein_coding	AI413582	ensembl_havana	207.663	304.317	314.565	256.419	357.467	245.606	343.651	316.255	252.983	591.236	968.161
4	53261356	53270233	8877	-	AI427809	lincRNA	AI427809	ensembl_havana	11.6089	0.762873	1.77709	4.58509	0.01	0.01	6.03858	11.3182	3.88668	37.4821	8.5132
8	36993604	36995534	1930	+	AI429214	protein_coding	AI429214	ensembl_havana	37.1265	18.8318	44.1874	42.1008	19.5324	49.4939	13.0719	60.0306	48.4685	0.01	9.72794
12	76546972	76547944	972	-	AI463170	antisense	AI463170	havana	42.6813	47.2459	76.6374	58.5712	100.062	66.2111	17.091	14.7977	10.6709	0.01	0.01
13	37657022	37667735	10713	-	AI463229	lincRNA	AI463229	havana	13.9287	4.52724	5.31128	17.3954	9.7712	21.4842	6.03858	5.22918	11.64	0.01	0.01
7	127091359	127093987	2628	+	AI467606	protein_coding	AI467606	ensembl_havana	776.364	1027.68	1429.58	1358.81	944.406	1367.82	1154.48	1131.7	1099.04	3655.62	2009.18
5	123133723	123141667	7944	-	AI480526	lincRNA	AI480526	havana	267.409	529.834	683.81	470.336	641.981	396.735	232.271	250.591	196.939	547.208	292.901
3	107039504	107054348	14844	+	AI504432	lincRNA	AI504432	ensembl_havana	1375.64	1837.77	1865.18	1885.86	749.182	1792.64	1754.33	2413.01	1895.71	1258.79	1072.63
5	23698296	23712668	14372	-	AI506816	processed_transcript	AI506816	havana	9374.51	7950.91	9088.31	11092.6	6897.63	11705	7440.52	6378.08	9703.7	2645.26	4289.27
9	52673042	52679781	6739	-	AI593442	protein_coding	AI593442	ensembl_havana	0.01	0.01	0.01	0.01	0.01	0.01	0.01	0.01	0.01	0.01	0.01
1	43098710	43115948	17238	+	AI597479	protein_coding	AI597479	ensembl_havana	604.7	423.125	460.338	570.981	356.294	526.594	421.006	505.4	461.335	302.562	335.279
17	47436615	47470639	34024	+	AI661453	protein_coding	AI661453	ensembl_havana	47.0025	256.74	28.2835	21.0554	17.0921	17.7495	330.577	391.206	466.264	123.529	178.577
11	83223576	83226605	3029	+	AI662270	processed_transcript	AI662270	havana	3252.04	2877.29	2601.62	2721.43	3767.09	2702.99	1981.77	2147.73	2513.23	2656.24	2632.37
19	5425144	5427314	2170	+	AI837181	protein_coding	AI837181	ensembl_havana	702.91	700.933	813.763	812.543	380.696	814.163	1157.5	1037.76	1038.95	1904.13	1988.53
5	31569595	31571398	1803	-	AI839979	lincRNA	AI839979	havana	27.8474	60.9928	31.8177	14.6503	24.413	15.8822	46.2291	20.8867	36.8384	102.711	34.0228
2	129158666	129180668	22002	-	AI847159	antisense	AI847159	havana	18.5683	37.6537	6.19483	18.3104	0.01	5.61195	42.2101	19.147	21.3317	54.1363	23.0901
3	88199102	88204596	5494	-	AI849053	lincRNA	AI849053	havana	0.01	3.77437	7.96193	5.50011	0.01	13.0812	0.01	2.61959	0.01	34.7064	0.01
6	48626764	48633690	6926	+	AI854703	protein_coding	AI854703	ensembl_havana	102.854	54.9697	139.611	138.178	65.8981	144.727	6.03858	26.1059	52.3451	73.5662	0.01
7	41372923	41393380	20457	-	AI987944	protein_coding	AI987944	ensembl_havana	427.236	244.539	306.579	277.321	251.361	299.254	387.81	392.442	347.885	274.805	208.946
13	21495223	21497147	1924	+	AK157302	protein_coding	AK157302	havana	251.02	138.712	112.521	165.504	385.724	70.8847	142.652	84.1581	170.661	350.897	42.0971
13	24324511	24329041	4530	-	AL590864.1	antisense	AL590864.1	havana	0.01	7.53873	1.77709	0.01	0.01	4.67829	0.01	0.01	0.01	0.01	0.01
11	116285558	116288241	2683	+	AL645861.1	unitary_pseudogene	AL645861.1	havana	9.28913	32.3836	22.0987	18.3104	0.01	10.2802	16.0862	11.3182	7.76336	0.01	0.01
2	136881271	136891390	10119	-	AL731706.1	protein_coding	AL731706.1	havana	127.158	85.0736	135.886	56.3386	0.0640088	123.23	134.599	103.116	97.9129	25.9092	0.0284254
2	25116281	25176200	59919	+	AL732309.1	unitary_pseudogene	AL732309.1	havana	0.01	3.77437	0.01	0.01	0.01	7.47927	1.01476	1.74973	3.88668	0.01	0.01
2	6322263	6323081	818	-	AL845275.1	protein_coding	AL845275.1	havana	14.6085	12.5729	16.9757	22.562	29.1416	22.1404	33.2825	21.5794	33.9775	0.01	0.01
2	120456019	120504774	48755	+	AL935121.1	protein_coding	AL935121.1	havana	0.01	8.316	2.54579	0.01	0.01	6.83314	0.01	0.01	0.01	0.01	0.01
2	132598195	132653069	54874	+	AU019990	lincRNA	AU019990	havana	0.01	1.51575	0.01	0.01	0.01	0.01	22.1148	2.61959	0.979169	30.5428	0.01
7	75769038	75782100	13062	-	AU020206	lincRNA	AU020206	havana	21737.4	16504.5	16230.9	12966.7	20232.6	13165.3	19274.1	21285.6	16897.5	2624.45	2055.35
15	101221247	101222156	909	+	AU021063	lincRNA	AU021063	havana	0.01	0.01	0.01	0.01	0.01	0.01	0.01	0.01	0.01	0.01	0.01
16	5211823	5222300	10477	-	AU021092	protein_coding	AU021092	ensembl_havana	16.2485	11.3031	105.152	61.3162	80.5399	49.4939	2.01953	0.879863	0.01	0.01	0.01
4	119203570	119232713	29143	-	AU022252	protein_coding	AU022252	ensembl_havana	743.113	998.32	812.873	627.712	788.227	621.827	821.906	780.275	757.152	294.235	757.029
15	85580252	85593709	13457	+	AU022754	antisense	AU022754	havana	0.01	18.8318	0.01	0.01	0.01	0.01	0.01	0.01	0.01	0.01	0.01
15	39962649	39967025	4376	+	AU022793	lincRNA	AU022793	havana	0.01	0.01	2.66064	1.84004	0.01	0.943659	0.01	0.01	0.01	0.01	0.01
4	126753544	126870071	116527	+	AU040320	protein_coding	AU040320	ensembl_havana	1108.1	1428.96	1212.24	1291.11	1281.16	1159.62	1572.48	1519.65	1407.24	3969.29	2772.05
11	79481719	79484032	2313	-	AU040972	antisense	AU040972	havana	20.1148	76.8031	86.5976	38.4408	119.585	34.5554	8.04811	10.4484	8.73252	0.01	26.7343
10	82128013	82153066	25053	+	AU041133	protein_coding	AU041133	ensembl_havana	367.309	173.924	394.957	213.209	185.473	199.813	133.644	243.572	153.139	197.085	110.552
2	120850705	120866690	15985	+	AV039307	processed_transcript	AV039307	ensembl_havana	20.2182	14.3835	19.448	4.65375	75.6593	5.63367	7.04335	12.1881	8.84228	0.01	0.01
2	132253357	132261334	7977	+	AV099323	antisense	AV099323	havana	10.8357	15.8203	37.119	4.58509	14.6518	14.0149	3.02429	6.96891	4.85585	0.01	0.01
7	116443575	116444325	750	+	AV356131	bidirectional_promoter_lncRNA	AV356131	havana	6.96935	15.0675	14.1468	1.84004	0.01	5.61195	9.05287	6.96891	15.5167	0.01	0.01
4	156203270	156210564	7294	+	AW011738	processed_transcript	AW011738	ensembl_havana	513.456	429.9	66.276	155.563	793.107	140.992	52.2577	86.9963	72.6977	169.328	52.2439
8	57651757	57663431	11674	+	AW046200	bidirectional_promoter_lncRNA	AW046200	havana	77.3361	72.2859	106.919	76.8716	28.9104	99.9115	47.2339	48.7223	62.0368	58.2999	42.526
3	88200623	88203482	2859	+	AW047730	processed_transcript	AW047730	havana	1.55652	5.28011	8.84547	10.9902	41.4951	5.61195	0.01	1.74973	0.979169	0.01	0.01
19	11047612	11055809	8197	-	AW112010	lincRNA	AW112010	ensembl_havana	311.635	79.8146	41.5367	218.699	78.0996	225.956	272.301	287.065	263.624	581.521	1690.93
7	41478874	41499891	21017	-	AW146154	protein_coding	AW146154	ensembl_havana	350.426	224.852	300.868	285.542	271.733	205.501	227.488	310.704	277.42	152.78	228.347
13	14630154	14639097	8943	+	AW209491	protein_coding	AW209491	ensembl_havana	331.738	223.614	260.656	199.484	65.8981	183.007	155.749	147.017	191.906	199.861	235.67
15	3982035	3995745	13710	-	AW549877	protein_coding	AW549877	ensembl_havana	1435.95	1035.21	964.844	1209.67	954.168	970.081	1246.92	1430.07	1168.83	1199.12	1724.94
9	39587396	39604404	17008	-	AW551984	protein_coding	AW551984	ensembl_havana	0.01	0.01	0.01	0.01	0.01	0.01	0.01	0.01	0.01	0.01	0.01
18	25168999	25467322	298323	+	AW554918	protein_coding	AW554918	ensembl_havana	614.751	634.682	807.572	592.941	1088.38	559.271	587.796	718.516	698.781	789.7	472.545
X	53695855	53716774	20919	-	AW822252	transcribed_unprocessed_pseudogene	AW822252	havana	0.01	9.04448	4.42774	0.01	0.01	0.01	0.01	0.01	0.01	0.01	0.01
9	54950230	54950999	769	-	AY074887	protein_coding	AY074887	ensembl_havana	3.87913	3.02149	0.01	0.01	17.0921	3.74464	3.02429	0.879863	7.76336	0.01	0.01
14	51800046	51826360	26314	+	AY358078	protein_coding	AY358078	ensembl_havana	4.38122	4.33732	6.89406	5.32243	0.01	7.03008	10.3338	0.01	0.01	0.01	0.01
15	102338252	102350772	12520	-	Aaas	protein_coding	Aaas	ensembl_havana	878.437	1043.49	990.464	1193.19	1017.61	1181.09	891.233	918.583	1096.14	433.021	641.394
5	125475814	125517411	41597	+	Aacs	protein_coding	Aacs	ensembl_havana	1082.58	908.728	792.552	658.823	912.682	768.411	726.455	711.558	730.764	1612.7	1137.01
8	60505932	60545678	39746	+	Aadat	protein_coding	Aadat	ensembl_havana	0.01	0.01	0.01	0.01	0.01	0.01	0.01	0.01	0.01	0.01	0.01
9	63602660	63644589	41929	+	Aagab	protein_coding	Aagab	ensembl_havana	969.679	929.056	1076.17	1083.39	1103.03	1094.26	1089.17	1161.28	1104.86	2134.53	1955.75
6	86849517	87003224	153707	+	Aak1	protein_coding	Aak1	ensembl_havana	3220.62	5096.96	4115.58	3787.25	2752.67	3591.81	4148.7	4498.08	4263.4	2674.41	4235.82
7	97550331	97579498	29167	-	Aamdc	protein_coding	Aamdc	ensembl_havana	189.459	238.671	159.049	142.753	85.4205	157.798	112.544	180.942	177.368	181.819	144.564
1	74279840	74284739	4899	-	Aamp	protein_coding	Aamp	ensembl_havana	1925.43	1984.58	1993.31	1834.62	2389.07	1949.49	1545.34	1626.65	1576.84	2190.05	2103.93
11	116586432	116597681	11249	+	Aanat	protein_coding	Aanat	ensembl_havana	0.01	15.0675	6.19483	5.50011	41.4951	5.61195	34.172	42.6333	40.7151	187.371	122.699
2	156547584	156568973	21389	+	Aar2	protein_coding	Aar2	ensembl_havana	1054.74	705.453	730.704	765.881	693.054	798.288	988.697	727.216	766.621	748.06	591.588
15	52040107	52045723	5616	+	Aard	protein_coding	Aard	ensembl_havana	0.783261	6.78586	0.01	2.75506	0.01	2.81098	0.01	2.61959	0.979169	0.01	0.01
8	111033144	111057665	24521	+	Aars	protein_coding	Aars	ensembl_havana	4173.28	4182.24	3235.51	3660.52	4454.58	3655.7	3298.66	3182.84	3682.86	1733.44	2702.81
17	45506841	45520844	14003	+	Aars2	protein_coding	Aars2	ensembl_havana	506.495	1501.24	688.294	571.897	763.824	558.339	608.897	404.496	486.534	210.964	215.019
11	101406839	101417616	10777	-	Aarsd1	protein_coding	Aarsd1	ensembl_havana	443.279	390.101	414.87	403.278	618.243	476.391	246.506	237.326	392.259	134.824	235.665
5	76873659	76905515	31856	-	Aasdh	protein_coding	Aasdh	ensembl_havana	797.243	801.819	767.813	703.659	968.809	661.041	416.987	430.592	492.348	509.353	546.645
9	4294793	4309472	14679	-	Aasdhppt	protein_coding	Aasdhppt	ensembl_havana	527.372	401.292	364.033	359.612	446.585	384.677	366.749	420.155	483.627	106.875	255.106
6	23072173	23132987	60814	-	Aass	protein_coding	Aass	ensembl_havana	0.01	0.01	0.01	0.01	0.01	0.01	0.01	0.01	0.01	0.01	0.01
11	84422855	84513523	90668	-	Aatf	protein_coding	Aatf	ensembl_havana	972.769	889.154	994	861.955	1195.76	858.043	428.04	501.92	712.347	478.82	696.056
11	120007313	120047168	39855	-	Aatk	protein_coding	Aatk	ensembl_havana	36.3533	26.3606	29.1671	48.506	148.868	52.2949	85.4149	37.4141	47.4993	283.133	179.792
16	8513429	8621569	108140	+	Abat	protein_coding	Abat	ensembl_havana	28.6206	152.09	60.0912	28.3756	43.9354	28.0198	15.0815	28.7155	9.70169	0.01	0.01
4	53030787	53159896	129109	-	Abca1	protein_coding	Abca1	ensembl_havana	1565.09	1782.06	1810.4	722.875	783.346	603.154	1613.66	2048.54	1092.26	482.983	664.474
11	9191942	9684260	492318	+	Abca13	protein_coding	Abca13	ensembl_havana	3.10304	11.3031	11.4961	11.9052	14.6518	6.54561	443.111	147.017	464.242	1149.15	754.365
17	24264259	24351069	86810	-	Abca17	protein_coding	Abca17	ensembl_havana	0.01	2.26862	0.01	0.01	0.01	2.81098	0.01	1.74973	0.01	0.01	31.5933
2	25428703	25448541	19838	+	Abca2	protein_coding	Abca2	ensembl_havana	2765.97	2827.8	5116.64	2789.91	2901.53	2925.16	1431.8	1382.22	1784.25	3074.11	3544.64
17	24351950	24410202	58252	+	Abca3	protein_coding	Abca3	ensembl_havana	1484.46	2693.65	3519.59	2462.77	3095.28	2481.09	2402.45	2607.97	1989.88	2641.11	2215.35
3	122044443	122180124	135681	+	Abca4	protein_coding	Abca4	ensembl_havana	10.0624	0.01	0.01	0.01	26.8533	4.67829	0.01	0.01	0.01	72.1784	103.263
11	110269369	110337717	68348	-	Abca5	protein_coding	Abca5	ensembl_havana	8.51587	9.04448	38.0025	6.41513	12.2115	12.1476	46.2291	60.0306	37.8076	771.657	834.538
11	110176820	110251777	74957	-	Abca6	protein_coding	Abca6	ensembl_havana	2.32978	0.01	51.2558	11.9052	21.9727	10.2802	22.1148	13.9278	8.73252	120.753	148.209
10	79996494	80015573	19079	+	Abca7	protein_coding	Abca7	ensembl_havana	869.159	987.028	1162.76	1776.96	4168.07	1982.15	1446.88	1209.99	1092.27	5126.68	4214.05
11	110025634	110095979	70345	-	Abca8a	protein_coding	Abca8a	ensembl_havana	0.01	3.02149	14.1468	8.24517	0.01	6.54561	0.01	5.22918	0.01	0.01	0.01
11	109932190	109995846	63656	-	Abca8b	protein_coding	Abca8b	ensembl_havana	0.01	3.77437	17.6809	55.8261	0.01	31.7544	0.01	0.01	1.94834	0.01	0.01
11	110100749	110168197	67448	-	Abca9	protein_coding	Abca9	ensembl_havana	22.4346	18.8318	64.509	96.0869	17.0921	70.0344	12.0672	10.4484	5.82502	151.286	0.01
8	123952459	123983123	30664	-	Abcb10	protein_coding	Abcb10	ensembl_havana	1723.34	520.683	912.315	771.918	4379.84	679.71	443.573	334.66	380.762	907.667	515.061
5	8660077	8748576	88499	+	Abcb1a	protein_coding	Abcb1a	ensembl_havana	28.8088	75.3009	31.5302	29.7117	0.01	27.638	7.98764	17.0151	13.5033	77.0398	92.143
5	8798147	8866316	68169	+	Abcb1b	protein_coding	Abcb1b	ensembl_havana	512.048	493.139	195.562	305.205	446.585	261.816	194.995	119.573	210.395	584.987	348.829
5	8893717	8959232	65515	+	Abcb4	protein_coding	Abcb4	ensembl_havana	992.88	441.948	127.261	454.774	2994.25	418.289	534.545	567.162	318.867	655.077	575.798
1	75171717	75180393	8676	-	Abcb6	protein_coding	Abcb6	ensembl_havana	636.192	441.344	443.259	588.699	1179.6	474.694	175.231	154.14	239.382	195.632	122.125
X	104280657	104413857	133200	-	Abcb7	protein_coding	Abcb7	ensembl_havana	1566.64	1166.97	1052.32	1319.46	922.443	1249.24	1553.37	1874.56	1880.2	609.278	934.148
5	24393663	24410055	16392	+	Abcb8	protein_coding	Abcb8	ensembl_havana	1242.64	1102.97	1397.78	936.989	797.988	926.2	824.922	731.565	678.428	542.661	710.634
5	124061530	124095799	34269	-	Abcb9	protein_coding	Abcb9	ensembl_havana	262.919	712.228	68.0432	61.3162	165.95	65.3661	39.1958	48.7223	63.9752	162.389	274.542
16	14361558	14475738	114180	+	Abcc1	protein_coding	Abcc1	ensembl_havana	121.412	192.746	2400.61	1812.66	666.212	1725.41	445.12	425.373	637.723	4407.85	3197.21
17	46303221	46328353	25132	-	Abcc10	protein_coding	Abcc10	ensembl_havana	330.966	862.048	594.636	323.926	641.809	342.663	215.03	236.613	213.227	412.203	714.279
19	43782192	43840741	58549	+	Abcc2	protein_coding	Abcc2	ensembl_havana	0.01	0.762873	3.54419	0.01	41.4951	0.01	0.01	5.22918	3.88668	66.627	52.244
11	94343295	94392998	49703	-	Abcc3	protein_coding	Abcc3	ensembl_havana	138.424	134.774	93.666	93.3418	104.943	100.845	21.11	25.236	15.5167	29.1549	35.2375
14	118482692	118706220	223528	-	Abcc4	protein_coding	Abcc4	ensembl_havana	910.909	1137.61	788.135	663.399	920.004	652.636	256.225	285.325	381.863	953.463	645.036
16	20331303	20426395	95092	-	Abcc5	protein_coding	Abcc5	ensembl_havana	1340.84	3096.6	1717.62	1347.83	2015.7	1492.93	1093.19	982.085	1130.06	725.858	827.249
7	45967555	46030303	62748	-	Abcc6	protein_coding	Abcc6	ensembl_havana	0.01	3.77437	0.01	0.01	0.01	2.81098	0.01	2.61959	0.01	0.01	0.01
7	46104523	46180034	75511	-	Abcc8	protein_coding	Abcc8	ensembl_havana	0.01	7.53873	0.893547	0.01	0.01	0.01	1.01476	0.01	0.01	0.01	0.01
6	142587862	142702316	114454	-	Abcc9	protein_coding	Abcc9	ensembl_havana	60.3243	6.03299	303.067	106.152	109.823	113.916	0.01	0.01	0.01	44.4213	0.01
X	73716597	73738535	21938	+	Abcd1	protein_coding	Abcd1	ensembl_havana	1373.31	1634.49	2699.24	2387.3	2098.66	2462.1	2936.91	2948.83	2397.73	5201.76	4301.44
15	91145871	91191800	45929	-	Abcd2	protein_coding	Abcd2	ensembl_havana	37.8998	22.5962	12.3797	19.2254	12.2115	16.8159	101.491	67.8593	106.619	388.609	133.632
3	121758774	121815303	56529	-	Abcd3	protein_coding	Abcd3	ensembl_havana	430.717	329.769	404.675	354.123	441.705	351.066	585.785	579.337	583.448	326.156	584.301
12	84601464	84617414	15950	-	Abcd4	protein_coding	Abcd4	ensembl_havana	301.582	444.206	389.655	297.391	400.219	242.761	302.444	267.058	220.011	391.385	195.584
8	79683462	79711741	28279	-	Abce1	protein_coding	Abce1	ensembl_havana	4334.17	2458.12	2151.41	2962.88	1537.4	2783.26	2293.9	2473.88	3582.06	1335.13	1581.61
17	35956819	35969762	12943	-	Abcf1	protein_coding	Abcf1	ensembl_havana	3079.9	3399.24	2873.29	3156.83	3528.68	3251	3409.17	3152.4	3439.62	2639.7	2618.99
5	24565345	24577468	12123	-	Abcf2	protein_coding	Abcf2	ensembl_havana	2701.01	2415.22	1745.02	2351.61	2518.4	2572.24	2161.26	1945.89	2929.8	1156.09	863.692
16	20548577	20561380	12803	+	Abcf3	protein_coding	Abcf3	ensembl_havana	1069.43	1030.7	1070.87	958.035	1183.56	838.435	888.22	942.941	936.226	1033.96	681.48
17	31057675	31117989	60314	+	Abcg1	protein_coding	Abcg1	ensembl_havana	4758.67	2614	4541.44	1662.6	1517.88	1598.44	4940.44	5047.83	4017.21	1893.04	1686.08
6	58584523	58695677	111154	+	Abcg2	protein_coding	Abcg2	ensembl_havana	852.92	405.055	136.96	276.346	846.794	231.557	484.307	550.633	523.362	266.478	127.558
5	104935057	104982719	47662	-	Abcg3	protein_coding	Abcg3	ensembl_havana	123.732	160.372	92.7825	137.263	92.7414	112.983	364.739	469.736	283.977	632.87	325.561
9	44273188	44288616	15428	-	Abcg4	protein_coding	Abcg4	ensembl_havana	183.273	12.056	6.19483	53.0811	749.182	61.6315	38.191	20.0169	12.6092	190.146	0.01
17	84676302	84700334	24032	+	Abcg8	protein_coding	Abcg8	ensembl_havana	0.01	0.762873	0.01	3.67007	0.01	0.01	0.01	0.01	0.01	0.01	0.01
5	30950066	30955092	5026	+	Abhd1	polymorphic_pseudogene	Abhd1	ensembl_havana	25.167	48.9778	35.9735	12.987	61.6905	10.6399	18.6741	39.0266	29.6164	29.1549	0.01
16	45729725	45742956	13231	-	Abhd10	protein_coding	Abhd10	ensembl_havana	261.513	210.802	249.088	226.67	356.294	292.041	238.139	344.215	411.72	147.123	150.638
5	135009152	135012176	3024	+	Abhd11	protein_coding	Abhd11	ensembl_havana	348.713	411.825	856.951	492.413	711.436	572.778	397.284	359.238	423.053	562.898	549.727
5	135012114	135013254	1140	-	Abhd11os	transcribed_unitary_pseudogene	Abhd11os	havana	3.10304	4.52724	7.96193	5.50011	0.01	7.47927	7.04335	0.01	1.94834	0.01	0.01
2	150832493	150904742	72249	-	Abhd12	protein_coding	Abhd12	ensembl_havana	765.534	679.857	576.083	827.189	1005.41	850.571	693.296	532.367	583.449	877.131	782.304
8	9977707	9992156	14449	+	Abhd13	protein_coding	Abhd13	ensembl_havana	894.665	885.395	856.159	821.7	656.449	829.099	1422.74	1456.18	1567.14	956.246	870.986
9	106440051	106447679	7628	-	Abhd14a	protein_coding	Abhd14a	ensembl_havana	274.518	211.567	388.771	266.094	283.085	299.669	92.4483	118.311	204.505	129.081	136.061
9	106447459	106452924	5465	+	Abhd14b	protein_coding	Abhd14b	ensembl_havana	59.6454	138.112	386.12	179.54	87.8608	145.706	119.402	112.996	129.321	151.079	164
11	77515121	77538608	23487	+	Abhd15	protein_coding	Abhd15	ensembl_havana	586.803	682.611	1326.09	1214.67	1278.65	1215.14	504.715	467.88	568.878	2564.3	2088.43
17	35089263	35102988	13725	+	Abhd16a	protein_coding	Abhd16a	ensembl_havana	751.615	645.223	616.726	700.917	412.421	694.652	675.213	580.209	682.307	870.195	1055.62
2	181493206	181494981	1775	+	Abhd16b	protein_coding	Abhd16b	ensembl_havana	0.01	3.77437	0.01	0.01	0.01	5.61195	19.1005	10.4484	7.76336	22.2157	0.01
10	80583654	80590342	6688	-	Abhd17a	protein_coding	Abhd17a	ensembl_havana	1319.97	1418.45	1296.17	1746.75	2064.5	1869.23	1694.01	1504.01	1484.79	4012.35	3249.37
19	21653185	21685638	32453	+	Abhd17b	protein_coding	Abhd17b	ensembl_havana	766.314	680.606	690.061	955.287	685.734	963.546	972.621	1110.83	981.782	3053.3	2659.08
7	84109356	84151894	42538	-	Abhd17c	protein_coding	Abhd17c	ensembl_havana	825.852	929.81	1357.14	861.957	727.219	933.669	833.965	862.914	1046.71	646.75	393.587
3	40846970	40938139	91169	+	Abhd18	protein_coding	Abhd18	ensembl_havana	262.087	349.361	294.646	258.215	395.338	290.456	344.032	486.811	339.354	132.283	277.001
7	79273199	79365509	92310	+	Abhd2	protein_coding	Abhd2	ensembl_havana	6896.79	8285.4	6564.01	5455.35	3224.92	5828.14	5062.39	5207.52	4928.68	7141.93	5573.23
18	10642092	10706772	64680	-	Abhd3	protein_coding	Abhd3	ensembl_havana	0.01	1.51575	0.893547	0.01	0.01	0.01	0.01	0.01	0.01	0.01	0.01
14	54254188	54270638	16450	+	Abhd4	protein_coding	Abhd4	ensembl_havana	614.754	393.762	364.031	166.543	192.794	169.936	239.144	218.346	196.751	836.886	603.737
9	122351608	122381525	29917	+	Abhd5	protein_coding	Abhd5	ensembl_havana	71.8608	19.5847	21.2151	35.6957	41.4951	24.0202	153.739	63.51	135.777	613.443	444.077
14	8002902	8056764	53862	+	Abhd6	protein_coding	Abhd6	ensembl_havana	4.64956	18.8318	119.289	77.7866	36.6145	49.4939	129.625	113.092	79.4819	278.968	423.956
8	71456705	71463656	6951	-	Abhd8	protein_coding	Abhd8	ensembl_havana	422.21	837.204	774.879	892.152	754.063	900.053	1144.43	1002.96	1153.33	389.997	587.945
2	22940073	23040242	100169	-	Abi1	protein_coding	Abi1	ensembl_havana	1939.71	1893.76	1505.53	1648.87	1478.48	1821.58	3794.98	3869.25	3295.46	2731.9	2797.56
1	60409619	60481159	71540	+	Abi2	protein_coding	Abi2	ensembl_havana	859.876	1045.75	1319.15	1122.74	390.458	1212.83	1868.86	2272.96	2094.4	388.609	687.556
11	95830074	95842477	12403	-	Abi3	protein_coding	Abi3	ensembl_havana	1008.79	2161.94	1242.38	1461.51	1391.72	1499.73	1299.72	1338.73	1163.82	2443.71	1900.81
16	56477878	56690136	212258	+	Abi3bp	protein_coding	Abi3bp	ensembl_havana	456.233	74.5445	5.31128	5.50011	0.01	2.81098	11.0624	12.1881	12.6092	123.529	507.774
4	56802345	56809602	7257	+	Abitram	protein_coding	Abitram	ensembl_havana	811.937	773.205	699.782	646.012	529.555	715.194	901.279	833.342	764.682	549.6	612.242
2	31688376	31804228	115852	+	Abl1	protein_coding	Abl1	ensembl_havana	5244.21	6640.39	9522.9	8498.6	7723.61	8860.5	10816.3	10939.2	9839.81	5275.24	5245.42
1	156558786	156649569	90783	+	Abl2	protein_coding	Abl2	ensembl_havana	4544.42	4917.81	3644.64	3866.85	4768.35	4089.39	5255.98	5653.32	5443.81	2381.57	2565.55
19	57032733	57314920	282187	-	Ablim1	protein_coding	Ablim1	ensembl_havana	12509.5	9309.76	6661.21	9662.54	9648.95	9732.23	14663.7	15295.3	13245.4	6599.05	6113.67
5	35757880	35884974	127094	+	Ablim2	protein_coding	Ablim2	ensembl_havana	1.55652	110.682	0.893547	11.9052	0.01	14.9485	5.03382	1.74973	1.94834	0.01	0.01
18	61799392	61911825	112433	-	Ablim3	protein_coding	Ablim3	ensembl_havana	0.01	16.5732	20.3316	7.33015	29.2936	9.34659	0.01	0.879863	0.01	0.01	0.01
11	76416734	76623559	206825	-	Abr	protein_coding	Abr	ensembl_havana	2379.34	3499.39	4410.63	4503.74	3819.07	4282.7	7071.73	7274.62	6909.35	8259.04	8681.67
15	41864076	41869721	5645	-	Abra	protein_coding	Abra	ensembl_havana	16.2485	14.3146	7.07838	19.2254	0.01	10.2802	48.2387	53.0717	14.5475	36.0942	0.01
10	18011260	18023289	12029	-	Abracl	protein_coding	Abracl	ensembl_havana	719.142	532.292	514.236	629.543	871.197	660.107	547.605	626.313	629.971	265.09	823.606
5	100805192	100820966	15774	-	Abraxas1	protein_coding	Abraxas1	ensembl_havana	524.282	417.856	483.31	398.958	453.906	393.081	301.439	300.983	364.418	104.099	167.645
7	132859225	132885112	25887	+	Abraxas2	protein_coding	Abraxas2	ensembl_havana	1176.07	891.085	1100.86	1026.15	675.569	1110.67	1181.07	1196.04	1300.09	735.573	722.781
13	23418361	23423867	5506	-	Abt1	protein_coding	Abt1	ensembl_havana	402.106	435.171	305.717	430.984	397.779	401.483	663.154	510.62	625.124	474.656	525.994
6	88835914	88841985	6071	-	Abtb1	protein_coding	Abtb1	ensembl_havana	946.481	1478.65	1085.01	952.545	2264.61	1034.5	1842.74	1698.85	1457.64	1918.03	1400.61
2	103566310	103718424	152114	+	Abtb2	protein_coding	Abtb2	ensembl_havana	167.034	846.993	220.897	203.144	358.734	209.15	593.825	480.175	402.215	671.732	709.42
9	119339676	119350300	10624	+	Acaa1a	protein_coding	Acaa1a	ensembl_havana	651.095	939.677	991.351	1041.8	1254.32	1101.73	878.174	981.217	790.974	1633.51	1373.89
9	119148023	119157094	9071	-	Acaa1b	protein_coding	Acaa1b	ensembl_havana	0.01	0.01	0.01	5.0315	0.01	0.01	0.01	0.01	0.01	0.01	0.01
18	74779197	74806209	27012	+	Acaa2	protein_coding	Acaa2	ensembl_havana	917.097	758.906	349.895	549.021	529.555	637.699	505.406	449.729	534.022	377.506	521.135
11	84129672	84401652	271980	+	Acaca	protein_coding	Acaca	ensembl_havana	2843.91	2097.4	1611.33	2066.21	2074.61	2076.19	1467.25	1588.77	1740.58	1605.98	1141.49
5	114146535	114250762	104227	+	Acacb	protein_coding	Acacb	ensembl_havana	14.702	132.516	156.398	78.7016	85.4205	72.8354	47.2339	61.7703	41.6843	0.01	0.01
5	121621026	121660515	39489	-	Acad10	protein_coding	Acad10	ensembl_havana	279.287	315.381	226.606	174.409	336.43	185.236	184.559	205.992	185.53	180.431	178.294
9	104063377	104127726	64349	+	Acad11	protein_coding	Acad11	ensembl_havana	439.995	255.234	252.643	278.175	353.854	306.683	448.898	455.591	427.049	309.502	397.23
5	121596775	121618939	22164	-	Acad12	protein_coding	Acad12	ensembl_havana	99.6306	100.978	115.347	62.601	251.703	49.1322	73.6857	57.596	72.2885	36.0942	124.197
9	26974135	26999567	25432	-	Acad8	protein_coding	Acad8	ensembl_havana	358.802	345.579	427.646	384.317	275.764	358.535	189.91	236.613	217.104	273.417	246.603
3	36065979	36092854	26875	+	Acad9	protein_coding	Acad9	ensembl_havana	1027.79	799.356	855.708	968.65	669.022	857.545	675.249	678.627	766.56	641.314	588.83
1	66830839	66863278	32439	-	Acadl	protein_coding	Acadl	ensembl_havana	1346.25	1140.62	929.505	1128.23	751.622	1121.33	1430.79	1699.71	1609.81	2128.98	1988.54
3	153922357	153944633	22276	-	Acadm	protein_coding	Acadm	ensembl_havana	757.032	540.555	703.314	549.936	451.465	694.652	620.953	445.38	534.992	850.765	681.481
5	115110299	115119347	9048	-	Acads	protein_coding	Acads	ensembl_havana	906.269	996.813	1079.7	995.542	1132.31	1090.52	1088.17	916.844	995.351	878.522	706.991
7	131410601	131448945	38344	+	Acadsb	protein_coding	Acadsb	ensembl_havana	294.622	272.55	518.653	285.496	268.443	292.245	312.492	274.017	345.034	445.511	939.006
11	70010183	70015412	5229	-	Acadvl	protein_coding	Acadvl	ensembl_havana	623.474	430.552	279.41	247.249	667.088	306.187	440.023	419.953	475.307	390.287	749.183
7	79053483	79115100	61617	+	Acan	protein_coding	Acan	ensembl_havana	0.01	14.3146	0.01	0.01	0.01	0.01	0.01	0.01	0.01	0.01	0.01
11	69881567	69895540	13973	-	Acap1	protein_coding	Acap1	ensembl_havana	978.184	4212.27	4844.56	4548.5	6332.59	4793.46	2348.12	2462.62	2145.73	6352.31	5873.39
16	31092412	31201246	108834	-	Acap2	protein_coding	Acap2	ensembl_havana	1802.39	1847.42	1805.11	2433.73	1878.76	2384.77	2922.33	3289.12	3138.04	2958.47	2982.21
4	155891822	155907252	15430	+	Acap3	protein_coding	Acap3	ensembl_havana	576.09	783.749	506.283	690.849	1652.09	739.468	703.343	542.803	610.585	734.184	645.038
9	53580522	53610383	29861	-	Acat1	protein_coding	Acat1	ensembl_havana	1282.85	1073.61	1211.35	1040.39	954.168	936.47	875.159	857.696	975.963	818.844	647.468
17	12942890	12960748	17858	-	Acat2	protein_coding	Acat2	ensembl_havana	463.797	579.544	650.583	464.238	330.043	483.119	485.188	556.294	467.005	537.754	233.836
17	12923813	12940601	16788	-	Acat3	protein_coding	Acat3	ensembl_havana	114.852	157.245	136.05	127.002	20.1356	146.12	93.7491	89.4699	156.709	0.01	91.4187
1	180726043	180754205	28162	+	Acbd3	protein_coding	Acbd3	ensembl_havana	1558.13	1383.79	1223.72	2050.57	1615.49	1912.14	2341.11	2471.29	2330.86	1332.35	1230.54
11	103101682	103112201	10519	+	Acbd4	protein_coding	Acbd4	ensembl_havana	278.384	304.924	257.122	194.909	629.607	250.231	241.153	226.175	142.478	242.885	375.366
2	23068167	23115559	47392	+	Acbd5	protein_coding	Acbd5	ensembl_havana	826.626	951.642	924.202	740.26	883.399	778.682	864.107	1015.14	950.765	1714.01	1943.6
1	155558120	155691331	133211	+	Acbd6	protein_coding	Acbd6	ensembl_havana	961.941	1080.73	984.285	1227.97	1105.46	1022.36	1014.83	946.414	1132	1028.41	864.908
2	93833467	93849944	16477	-	Accs	protein_coding	Accs	ensembl_havana	461.647	646.728	848.216	518.826	675.973	518.191	510.43	554.982	459.396	258.151	275.757
8	105695860	105701103	5243	-	Acd	protein_coding	Acd	ensembl_havana	1101.57	1242.15	1302.72	1184.36	1177.48	1020.35	1351.66	1463.52	1091.82	1105.53	928.072
11	105967945	105989965	22020	+	Ace	protein_coding	Ace	ensembl_havana	64.1906	82.0732	52.1393	22.8855	109.824	43.892	13.0719	7.83877	5.82502	215.128	0.01
X	164139332	164188421	49089	+	Ace2	protein_coding	Ace2	ensembl_havana	0.01	3.77437	0.01	0.01	0.01	0.01	0.01	0.01	0.01	0.01	0.01
4	86874396	86934823	60427	+	Acer2	protein_coding	Acer2	ensembl_havana	11.6089	23.3491	53.0229	21.9704	36.6145	30.8207	15.0815	13.9278	17.455	0.01	0.01
7	98206389	98321209	114820	-	Acer3	protein_coding	Acer3	ensembl_havana	143.063	98.6364	338.409	281.836	136.667	284.776	106.515	94.8251	174.461	910.442	693.628
5	137287519	137294467	6948	+	Ache	protein_coding	Ache	ensembl_havana	262.919	200.274	60.0912	269.941	1149.39	321.189	127.615	104.394	102.742	310.889	13.3722
14	54642161	54686932	44771	-	Acin1	protein_coding	Acin1	ensembl_havana	8145.81	10903.6	10476	10550.2	11389.1	10729.9	11393.2	11135.4	10643.1	9311.1	8649.08
1	173331886	173333751	1865	-	Ackr1	protein_coding	Ackr1	ensembl_havana	90.4815	6.78586	0.01	11.9052	87.8608	11.2139	6.03858	7.83877	12.6092	11.1128	70.4651
9	121898355	121911075	12720	+	Ackr2	protein_coding	Ackr2	ensembl_havana	25.5276	28.6192	28.2835	182.099	19.5324	154.998	24.1243	13.9278	18.4242	0.01	0.01
1	90203980	90216752	12772	+	Ackr3	protein_coding	Ackr3	ensembl_havana	28.6206	9.04448	48.6051	43.0159	68.3384	28.0198	18.0957	0.879863	4.85585	0.01	112.981
9	104084157	104126934	42777	-	Ackr4	protein_coding	Ackr4	ensembl_havana	70.3768	78.3088	97.2618	110.727	170.831	113.484	50.4881	66.3476	36.2325	40.2578	24.3049
11	100476353	100528001	51648	-	Acly	protein_coding	Acly	ensembl_havana	6738.35	7323.98	6956.21	6016.31	3948.42	6073.37	6023.48	5770.76	6501.92	4742.29	5281.73
1	127729413	127767979	38566	+	Acmsd	protein_coding	Acmsd	ensembl_havana	49.4987	7.53874	4.42774	14.6503	29.2936	11.2139	11.0624	0.879863	11.64	30.5428	0.01
4	49447105	49473913	26808	-	Acnat1	protein_coding	Acnat1	ensembl_havana	0.01	31.6307	0.01	0.01	0.01	0.01	0.01	0.01	0.01	0.01	0.01
4	40143081	40198339	55258	+	Aco1	protein_coding	Aco1	ensembl_havana	1616.9	1173.74	931.269	527.061	695.496	509.788	523.492	467.996	433.229	1268.51	924.429
15	81872309	81915134	42825	+	Aco2	protein_coding	Aco2	ensembl_havana	3701.39	3655.56	2798.42	3965	2681.52	3942.52	4447.27	4063.32	4620.87	3156.75	3195.87
14	103046977	103056574	9597	+	Acod1	protein_coding	Acod1	ensembl_havana	0.01	0.762873	0.01	0.01	0.01	0.01	39.1958	1.74973	0.979169	119.365	58.3177
12	84009490	84018372	8882	+	Acot1	protein_coding	Acot1	ensembl_havana	228.072	40.811	37.7131	324.859	403.469	315.394	29.5952	21.0017	40.3318	0.01	0.01
15	20665214	20666751	1537	-	Acot10	protein_coding	Acot10	ensembl_havana	66.5295	59.4745	60.5394	49.8069	26.8533	63.6921	63.2361	90.663	58.3878	26.3792	142.866
4	106744555	106804999	60444	-	Acot11	protein_coding	Acot11	ensembl_havana	148.476	496.154	318.97	234.255	497.831	255.096	295.411	281.846	203.536	791.088	489.552
13	24817948	24831541	13593	-	Acot13	protein_coding	Acot13	ensembl_havana	132.238	100.895	106.919	82.3617	41.4951	95.2432	82.4006	109.613	94.0194	147.123	198.013
12	83987861	83993874	6013	+	Acot2	protein_coding	Acot2	ensembl_havana	434.633	315.318	391.711	449.267	345.724	469.833	556.202	579.224	457.841	346.974	348.641
12	84038379	84048602	10223	+	Acot4	protein_coding	Acot4	ensembl_havana	0.01	7.61472	0.893547	0.01	0.01	0.01	0.01	0.879863	0.01	0.01	0.01
12	84069325	84076021	6696	+	Acot5	protein_coding	Acot5	ensembl_havana	0.01	12.8089	0.01	0.01	0.01	0.01	0.01	0.01	0.01	0.01	0.01
12	84100654	84111350	10696	+	Acot6	protein_coding	Acot6	ensembl_havana	20.1148	33.1364	151.097	43.9309	58.5772	70.9681	10.0576	7.83877	19.3934	0.01	65.6061
4	152178134	152271856	93722	+	Acot7	protein_coding	Acot7	ensembl_havana	575.316	712.983	389.656	570.979	268.443	492.98	644.062	594.122	908.119	421.917	657.183
2	164792765	164804883	12118	-	Acot8	protein_coding	Acot8	ensembl_havana	452.707	335	325.052	348.9	575.581	322.647	363.136	252.937	298.928	236.651	739.908
X	155262443	155297655	35212	+	Acot9	protein_coding	Acot9	ensembl_havana	244.342	229.649	258.441	231.123	197.674	214.558	323.618	341.679	267.273	229.006	328.474
11	116171888	116199046	27158	-	Acox1	protein_coding	Acox1	ensembl_havana	932.566	922.282	1161.87	866.534	1242.12	917.799	845.018	831.597	696.844	871.581	1214.75
14	8225511	8259354	33843	-	Acox2	protein_coding	Acox2	ensembl_havana	0.01	12.056	0.01	0.01	0.01	0.01	0.01	0.01	0.01	0.01	0.01
5	35583040	35615353	32313	+	Acox3	protein_coding	Acox3	ensembl_havana	1393.1	2219.42	4849	2914.13	2469.14	3036.12	3066.62	2339.58	2177.73	3193.45	2495.09
2	127838876	128123874	284998	+	Acoxl	protein_coding	Acoxl	ensembl_havana	8.51587	43.6767	0.01	15.5653	0.01	11.2139	2.01953	16.5374	12.6092	72.1784	0.01
12	30893326	30911590	18264	-	Acp1	protein_coding	Acp1	ensembl_havana	1380.31	674.175	619.302	882.499	773.589	744.55	796.963	787.054	841.869	528.783	431.243
2	91202885	91214099	11214	+	Acp2	protein_coding	Acp2	ensembl_havana	802.976	763.603	876.067	660.613	634.492	650.459	332.938	292.921	341.679	388.773	408.524
7	44252148	44257379	5231	-	Acp4	protein_coding	Acp4	ensembl_havana	0.799182	10.0399	7.29238	4.64194	0.01	2.83454	5.034	2.64058	1.98523	41.6456	7.29846
9	22126727	22135712	8985	-	Acp5	protein_coding	Acp5	ensembl_havana	524.165	460.017	1593.92	1107.99	941.966	1079.24	520.477	561.912	498.113	334.483	410.594
3	97158777	97177300	18523	+	Acp6	protein_coding	Acp6	ensembl_havana	1048.55	2215.72	1502.04	1615.93	2340.26	1679.66	3925.63	3832.61	3367.88	802.19	646.253
9	104288251	104337749	49498	-	Acpp	protein_coding	Acpp	ensembl_havana	654.961	1136.84	612.308	686.274	851.675	705.856	386.844	377.531	377.986	406.651	221.093
15	89568326	89574586	6260	+	Acr	protein_coding	Acr	ensembl_havana	2.32978	0.762873	3.54419	2.75506	0.01	0.943659	0.01	0.01	0.01	0.01	0.01
6	125049689	125063268	13579	+	Acrbp	protein_coding	Acrbp	ensembl_havana	121.301	353.48	473.548	249.32	665.023	283.737	224.853	298.673	181.366	93.5249	148.854
9	36693220	36698844	5624	+	Acrv1	protein_coding	Acrv1	ensembl_havana	0.783261	6.78586	2.66064	3.67007	4.8906	2.81098	5.03382	0.01	0.01	0.01	0.01
9	54604877	54661871	56994	-	Acsbg1	protein_coding	Acsbg1	ensembl_havana	256.733	208.556	249.17	77.7866	75.6593	87.7739	1.01476	9.57849	4.85585	0.01	0.01
17	56843103	56874448	31345	-	Acsbg2	protein_coding	Acsbg2	ensembl_havana	2.32978	0.01	3.54419	1.84004	0.01	2.81098	0.01	0.01	0.01	0.01	0.01
17	56875477	56888905	13428	+	Acsbg3	protein_coding	Acsbg3	ensembl_havana	25.5276	30.1249	35.3519	10.0752	0.01	15.8822	2.01953	1.74973	6.79419	0.01	0.01
11	94557102	94601872	44770	-	Acsf2	protein_coding	Acsf2	ensembl_havana	1149.31	1836.77	1656.11	1842.23	1295.84	1849.63	1494.69	1597.36	1432.95	2068.33	1600.59
8	122775486	122817881	42395	+	Acsf3	protein_coding	Acsf3	ensembl_havana	562.17	674.582	564.596	563.662	583.242	566.741	538.563	499.312	482.656	213.74	32.8081
8	46471037	46536052	65015	+	Acsl1	protein_coding	Acsl1	ensembl_havana	2579.62	1347.11	2297.82	2861.33	1882.07	2900.49	2693.51	2909.69	2826.82	2907.89	2760.72
1	78657825	78707744	49919	+	Acsl3	protein_coding	Acsl3	ensembl_havana	358.03	254.481	242.102	137.659	183.032	108.314	287.373	389.784	421.102	52.7485	82.6125
X	142317993	142390536	72543	-	Acsl4	protein_coding	Acsl4	ensembl_havana	1152.16	961.422	722.754	790.589	732.1	733.866	1277.06	1701.45	1467.34	1791.73	1720.08
19	55251938	55297721	45783	+	Acsl5	protein_coding	Acsl5	ensembl_havana	2544.76	2595.89	2225.67	2720.36	1608.17	2518.09	2157.24	2265.07	2760.18	2101.22	2351.75
11	54303798	54364757	60959	+	Acsl6	protein_coding	Acsl6	ensembl_havana	3.8763	3.77437	6.19483	7.33015	19.5324	1.87732	2.01953	0.01	4.85585	0.01	0.01
7	119760923	119787514	26591	+	Acsm3	protein_coding	Acsm3	ensembl_havana	9.48172	7.1223	4.68326	4.68481	14.6518	8.67046	4.02906	6.96891	10.2534	0.01	0.01
2	150618105	150668501	50396	-	Acss1	protein_coding	Acss1	ensembl_havana	2411.8	4033.15	2301.65	2983.89	3382.26	3137.09	5376.54	5554.92	3853.44	1251.85	822.391
2	155517948	155585725	67777	+	Acss2	protein_coding	Acss2	ensembl_havana	324.78	169.407	15.9139	77.7768	409.98	70.9681	209.001	179.202	192.875	502.414	357.144
10	106933517	107123669	190152	-	Acss3	protein_coding	Acss3	ensembl_havana	0.01	0.762873	0.01	1.83801	0.01	0.01	0.01	0.01	0.01	0.01	0.01
8	123891769	123894752	2983	-	Acta1	protein_coding	Acta1	ensembl_havana	3.10304	33.8893	4.42774	13.7353	0.01	1.87732	0.01	0.879863	16.4859	9.72498	23.0901
19	34241090	34255591	14501	-	Acta2	protein_coding	Acta2	ensembl_havana	30.1672	52.7111	37.119	22.8855	0.01	44.8256	62.3054	49.5922	45.561	92.9963	2248.5
5	142903115	142906755	3640	-	Actb	protein_coding	Actb	ensembl_havana	127702	144578	164863	138957	78526.6	141497	136585	119795	136186	220481	207870
X	152489661	152491861	2200	-	Actb-ps1	transcribed_processed_pseudogene	Actb-ps1	havana	30.0055	68.6801	42.5627	26.7957	35.6743	42.877	93.1725	76.97	162.578	43.4609	35.6675
13	111255013	111257750	2737	+	Actbl2	protein_coding	Actbl2	ensembl_havana	2.32978	0.01	0.01	0.01	0.01	0.01	0.01	0.01	0.01	0.01	46.1702
2	114047282	114053549	6267	-	Actc1	protein_coding	Actc1	ensembl_havana	0.01	6.78586	0.01	0.01	0.01	0.01	0.01	0.879863	0.01	0.01	0.01
8	46228994	46230118	1124	+	Actg-ps1	processed_pseudogene	Actg-ps1	havana	22.3882	17.3894	58.506	35.375	9.19552	16.8426	23.7191	13.8606	36.1944	10.3347	0.01
11	120345690	120348543	2853	-	Actg1	protein_coding	Actg1	ensembl_havana	19670.8	16807.6	33358.2	19976.7	17869.5	19070.5	15344.9	14012.7	16003.9	25606	23518.2
6	83512905	83536266	23361	-	Actg2	protein_coding	Actg2	ensembl_havana	5.42283	0.01	0.893547	0.01	0.01	0.01	0.01	0.01	0.01	0.01	0.01
2	154551776	154553277	1501	+	Actl10	protein_coding	Actl10	ensembl	43.3126	65.51	86.5976	75.9565	46.3757	73.7691	36.1815	39.1538	31.9926	22.2157	41.3113
9	107928469	107932462	3993	+	Actl11	protein_coding	Actl11	ensembl_havana	0.01	0.01	0.01	0.01	21.9727	3.74464	0.01	0.01	0.01	0.01	0.01
3	32706298	32726974	20676	+	Actl6a	protein_coding	Actl6a	ensembl_havana	1259.94	1324.11	1031.62	1405.28	1311.73	1375.35	1844.37	2033.73	2265.7	890.942	705.067
4	56743413	56744926	1513	+	Actl7a	protein_coding	Actl7a	ensembl_havana	7.74261	11.3031	10.6126	15.5653	19.5324	15.8822	2.01953	6.96891	7.76336	0.01	0.01
12	80167547	80260372	92825	-	Actn1	protein_coding	Actn1	ensembl_havana	344.883	6270.6	1579.74	667.336	500.271	608.908	470.414	218.346	490.463	3183.56	2921.82
13	12269426	12340761	71335	-	Actn2	protein_coding	Actn2	ensembl_havana	0.01	29.3721	1.77709	0.01	0.01	0.01	42.2101	4.35932	15.5167	24.9914	4.86897
19	4861216	4877910	16694	-	Actn3	protein_coding	Actn3	ensembl_havana	9.28913	26.3606	0.01	5.50011	0.01	2.81098	0.01	0.01	4.85585	0.01	0.01
7	28893248	28962341	69093	-	Actn4	protein_coding	Actn4	ensembl_havana	5500.39	5813.43	4806.29	6155.19	4131.26	5959.85	6392.3	6406.74	7089.83	4955.73	5717.82
12	70937857	70964719	26862	+	Actr10	protein_coding	Actr10	ensembl_havana	829.72	807.842	678.574	742.091	492.95	789.886	959.56	1038.63	929.444	641.199	775.015
19	46376811	46395749	18938	-	Actr1a	protein_coding	Actr1a	ensembl_havana	2925.28	2844.37	2281.31	3135.75	2752.67	2991.44	3430.26	3360.34	3170.12	3830.49	3500.92
1	36698114	36714423	16309	-	Actr1b	protein_coding	Actr1b	ensembl_havana	1629.27	1607.4	1617.79	1570.18	1659.41	1575.09	1877.91	1690.15	1696.06	2013.79	1689.72
11	20062304	20112914	50610	-	Actr2	protein_coding	Actr2	ensembl_havana	10467.4	6801.38	6575.38	7617.36	7047.58	7185.31	7100.64	8206.88	8608.26	8565.91	7985.76
1	125392905	125435728	42823	-	Actr3	protein_coding	Actr3	ensembl_havana	10322.2	7330.52	9196.98	8689.78	6301.74	8573.71	6572.39	7278.8	8046.39	8083.8	7621.84
X	81820384	81822731	2347	-	Actr3-ps	processed_pseudogene	Actr3-ps	havana	2966.32	2257.27	2927.93	2731.11	807.838	2523.7	2328.55	2464	2569.45	2829.86	2978.56
5	25759997	25850689	90692	+	Actr3b	protein_coding	Actr3b	ensembl_havana	174.767	103.907	56.557	6.41513	0.01	2.81098	3.02429	2.61959	4.85585	0.01	0.01
2	158624888	158639212	14324	+	Actr5	protein_coding	Actr5	ensembl_havana	542.066	810.1	681.225	762.221	1059.1	789.885	686.265	767.227	708.472	1124.17	1072.63
10	89711971	89732296	20325	-	Actr6	protein_coding	Actr6	ensembl_havana	195.645	133.269	82.1799	115.302	87.8608	150.329	125.605	191.38	176.399	37.4821	69.2503
14	29978337	30006355	28018	+	Actr8	protein_coding	Actr8	ensembl_havana	740.021	1275.83	1176.9	993.719	1137.19	929.935	1069.08	996.872	974.027	1418.4	1100.57
3	30597073	30599940	2867	-	Actrt3	protein_coding	Actrt3	ensembl_havana	0.01	0.01	0.01	0.01	0.01	0.01	3.02429	0.01	0.01	117.978	0.01
2	58388644	58567158	178514	-	Acvr1	protein_coding	Acvr1	ensembl_havana	133.011	166.395	40.6532	137.263	251.361	127.921	130.629	135.709	138.601	115.202	133.632
15	101174067	101213685	39618	+	Acvr1b	protein_coding	Acvr1b	ensembl_havana	685.892	592.521	969.261	1003.79	1078.62	1122.27	686.264	689.811	651.292	363.628	643.824
2	48814109	48903270	89161	+	Acvr2a	protein_coding	Acvr2a	ensembl_havana	828.919	754.081	265.903	556.204	508.068	477.758	754.183	850.223	745.618	814.68	1127.29
9	119402118	119434996	32878	+	Acvr2b	protein_coding	Acvr2b	ensembl_havana	405.972	670.067	995.768	441.049	346.533	513.523	173.834	207.037	180.275	408.038	630.461
15	101128522	101145337	16815	+	Acvrl1	protein_coding	Acvrl1	ensembl_havana	35.58	45.1824	45.9545	20.1404	122.025	25.2188	38.191	24.3662	105.649	453.837	399.661
9	106432981	106438320	5339	-	Acy1	protein_coding	Acy1	ensembl_havana	246.68	225.119	587.568	621.307	495.391	564.874	180.868	168.763	255.871	383.058	386.298
19	3986570	3990008	3438	+	Acy3	protein_coding	Acy3	ensembl_havana	96.9252	150.977	264.191	161.968	168.391	194.211	312.428	264.185	221.95	0.01	0.01
12	85272398	85288439	16041	-	Acyp1	protein_coding	Acyp1	ensembl_havana	98.2141	87.3433	154.631	155.563	0.01	142.86	329.572	198.339	244.241	195.697	177.362
11	30505991	30649588	143597	-	Acyp2	protein_coding	Acyp2	ensembl_havana	0.783261	15.0675	2.66064	0.925018	0.01	0.01	10.0576	21.7566	7.76336	0.01	9.72794
2	163726584	163750240	23656	-	Ada	protein_coding	Ada	ensembl_havana	331.739	510.458	365.799	584.707	226.958	543.399	967.597	1123.87	1446.98	253.987	283.045
2	121140428	121156681	16253	+	Adal	protein_coding	Adal	ensembl_havana	370.341	298.344	352.802	339.847	271.626	369.522	346.875	328.664	375.103	285.908	148.209
9	70678997	70780230	101233	+	Adam10	protein_coding	Adam10	ensembl_havana	4734	3174.79	1976.52	2740.52	3345.66	2725.34	3704.59	4163.27	3589.75	2918.66	2548.52
11	102761439	102780263	18824	+	Adam11	protein_coding	Adam11	ensembl_havana	1.55652	37.6537	23.8658	5.50011	0.01	0.01	15.0815	5.22918	23.2701	13233.4	12504.2
7	133883199	134232147	348948	-	Adam12	protein_coding	Adam12	ensembl_havana	2.32978	30.8778	0.01	5.50011	0.01	7.47927	4.02906	10.4484	1.94834	0.01	121.484
3	89338542	89349997	11455	-	Adam15	protein_coding	Adam15	ensembl_havana	382.88	298.407	217.505	238.282	336.772	257.016	245.567	173.817	285.69	657.853	611.025
12	21323509	21373633	50124	-	Adam17	protein_coding	Adam17	ensembl_havana	1707.38	1688.07	1521.48	1981.13	1339.73	1877.59	1865.86	1953.6	1994.09	2406.54	2360.25
11	46055992	46147344	91352	+	Adam19	protein_coding	Adam19	ensembl_havana	27.0741	513.911	83.0634	335.696	2139.27	267.939	415.565	413.195	119.218	9495.58	7646.97
5	121518576	121545483	26907	-	Adam1a	protein_coding	Adam1a	ensembl_havana	343.931	382.423	312.748	255.133	273.496	205.506	238.719	299.794	292.578	145.873	68.8139
5	121500098	121503436	3338	-	Adam1b	protein_coding	Adam1b	ensembl_havana	2.09625	9.17914	7.39095	3.54223	0.01	2.33727	0.01	6.93682	4.82612	11.1128	0.0336594
14	66027329	66077734	50405	-	Adam2	protein_coding	Adam2	ensembl_havana	0.01	3.02149	0.01	0.01	0.01	0.01	0.01	0.01	0.01	0.01	23.0901
12	81558584	81568475	9891	-	Adam21	protein_coding	Adam21	ensembl_havana	6.19609	13.5617	5.31128	5.50011	24.413	0.943659	3.02429	2.61959	0.979169	22.2157	0.01
5	8072352	8368161	295809	-	Adam22	protein_coding	Adam22	ensembl_havana	58.0045	57.9813	77.7621	81.4466	41.4951	95.2432	73.3578	53.9415	19.3934	179.043	78.9683
1	63445891	63596277	150386	+	Adam23	protein_coding	Adam23	ensembl_havana	395.92	54.2169	138.727	336.737	453.906	316.52	0.01	0.01	0.01	0.01	0.01
14	68606027	68655843	49816	-	Adam28	protein_coding	Adam28	ensembl_havana	0.01	42.1709	0.01	0.01	7.3309	0.01	1.01476	0.01	0.01	0.01	0.01
8	24677225	24725853	48628	-	Adam3	protein_coding	Adam3	ensembl_havana	0.01	3.77437	0.01	0.01	19.5324	0.01	0.01	1.74973	0.01	27.7671	0.01
3	98160630	98164170	3540	+	Adam30	protein_coding	Adam30	ensembl_havana	1.55652	0.01	0.01	0.01	0.01	0.01	0.01	1.74973	8.73252	0.01	0.01
2	131050591	131063815	13224	-	Adam33	protein_coding	Adam33	ensembl_havana	262.145	64.7571	63.6254	29.2906	270.883	43.892	9.05287	6.96891	16.4859	79.1177	38.8818
12	81419443	81421947	2504	-	Adam4	protein_coding	Adam4	ensembl_havana	122.769	113.886	192.623	138.178	161.07	172.341	124.601	80.4829	78.5127	159.613	132.417
8	24727093	24824370	97277	-	Adam5	protein_coding	Adam5	ensembl_havana	0.01	0.01	0.01	0.01	0.01	0.01	0.01	0.01	0.01	0.01	0.01
12	113543908	113546466	2558	+	Adam6a	protein_coding	Adam6a	ensembl_havana	0.01	0.01	0.01	0.01	0.01	5.61195	1.02626	2.63604	3.9392	0.01	0.01
12	113489511	113492058	2547	+	Adam6b	protein_coding	Adam6b	ensembl_havana	347.204	134.774	121.94	104.322	187.913	67.2334	87.413	135.692	140.487	0.01	0.01
7	139978932	139992563	13631	-	Adam8	protein_coding	Adam8	ensembl_havana	61.0976	118.211	31.8177	112.557	104.943	101.779	351.677	107.873	174.46	2088.74	750.722
8	24949611	25016928	67317	-	Adam9	protein_coding	Adam9	ensembl_havana	884.616	716.746	629.093	779.6	483.19	712.395	485.313	437.55	593.144	499.637	770.157
14	68563380	68582096	18716	-	Adamdec1	protein_coding	Adamdec1	ensembl_havana	145.383	43.6767	18.5645	41.1858	61.0175	40.1573	0.01	0.01	0.979169	0.01	0.01
16	85793827	85803114	9287	-	Adamts1	protein_coding	Adamts1	ensembl_havana	10.8356	47.441	70.6938	29.2906	112.264	31.7544	0.01	0.01	4.85585	18.0521	296.407
17	33524204	33553783	29579	+	Adamts10	protein_coding	Adamts10	ensembl_havana	786.417	1480.91	2684.23	1827.3	1312.89	1710.47	1100.23	1006.44	814.112	2607.79	2942.11
15	11064790	11349232	284442	+	Adamts12	protein_coding	Adamts12	ensembl_havana	4.64956	6.03299	7.07838	8.24517	26.8533	16.8159	0.01	0.01	0.01	0.01	72.8946
2	26973416	27009629	36213	+	Adamts13	protein_coding	Adamts13	ensembl_havana	0.01	8.29161	9.72902	3.67007	21.9727	2.81098	4.02906	6.09904	0.979169	0.01	0.01
10	61197112	61273439	76327	-	Adamts14	protein_coding	Adamts14	ensembl_havana	34.8067	48.1939	8.84547	36.6107	87.8608	30.8207	27.1386	19.147	19.3934	1533.6	3085.46
9	30899155	30922453	23298	-	Adamts15	protein_coding	Adamts15	ensembl_havana	0.01	19.5847	6.19483	0.01	0.01	0.01	0.01	0.01	0.979169	0.01	27.9491
13	70727802	70841812	114010	-	Adamts16	protein_coding	Adamts16	ensembl_havana	0.01	0.01	0.01	4.58509	0.01	2.81098	0.01	0.01	0.01	0.01	0.01
7	66839735	67153172	313437	+	Adamts17	protein_coding	Adamts17	ensembl_havana	0.01	37.6537	971.031	271.77	0.01	248.363	16.0862	9.57849	31.9926	0.01	46.1702
8	113697126	113848739	151613	-	Adamts18	protein_coding	Adamts18	ensembl_havana	0.01	2.26862	0.893547	0.01	0.01	2.81098	0.01	0.01	0.01	0.01	0.01
18	58836667	59054061	217394	+	Adamts19	protein_coding	Adamts19	ensembl_havana	0.01	1.51575	0.01	0.01	0.01	0.01	0.01	0.01	0.01	0.01	0.01
11	50602084	50807574	205490	+	Adamts2	protein_coding	Adamts2	ensembl_havana	25.5276	27.1134	38.0025	14.6503	39.0548	3.74464	4.02906	0.01	0.01	0.01	185.866
15	94270163	94465419	195256	-	Adamts20	protein_coding	Adamts20	ensembl_havana	0.01	12.8088	0.01	0.01	9.7712	5.61195	4.02906	0.01	0.01	0.01	0.01
5	89677087	89883335	206248	-	Adamts3	protein_coding	Adamts3	ensembl_havana	21.6613	21.0905	2.66064	24.7155	70.7787	17.7495	19.1005	10.4484	24.2392	56.912	36.4523
1	171250421	171260638	10217	+	Adamts4	protein_coding	Adamts4	ensembl_havana	8.51587	10.5502	25.6329	10.9902	14.6518	11.2139	0.01	5.22918	0.01	41.6456	0.01
16	85856173	85901829	45656	-	Adamts5	protein_coding	Adamts5	ensembl_havana	30.9404	15.8203	4.42774	57.6562	73.219	62.5651	0.01	0.01	3.88668	0.01	172.503
13	104287835	104496696	208861	+	Adamts6	protein_coding	Adamts6	ensembl_havana	616.299	227.378	749.258	553.596	502.712	516.323	381.82	400.148	283.007	512.129	535.711
9	90163069	90208072	45003	+	Adamts7	protein_coding	Adamts7	ensembl_havana	5.42282	26.3606	34.4683	44.8459	80.5399	51.3612	401.916	349.695	256.84	0.01	80.183
9	30942562	30963839	21277	+	Adamts8	protein_coding	Adamts8	ensembl_havana	17.0217	13.5617	12.3797	1.84004	34.1742	14.0149	0.01	9.57849	9.70169	0.01	0.01
6	92772699	92943493	170794	-	Adamts9	protein_coding	Adamts9	ensembl_havana	7.74261	198.768	190.869	117.132	12.2115	83.5257	4.02906	0.879863	0.01	0.01	227.167
4	85514172	86428386	914214	+	Adamtsl1	protein_coding	Adamtsl1	ensembl_havana	0.01	36.9008	0.01	0.925018	0.01	0.943659	0.01	0.01	0.01	0.01	43.7407
2	27079379	27108982	29603	+	Adamtsl2	protein_coding	Adamtsl2	ensembl_havana	170.901	133.269	235.917	109.812	85.4205	95.2432	16.0862	24.3662	21.3317	340.034	583.086
7	82335694	82614451	278757	+	Adamtsl3	protein_coding	Adamtsl3	ensembl_havana	0.01	6.78586	2.66064	2.75506	0.01	4.67829	6.03858	0.01	2.91751	0.01	87.4715
3	95676201	95687918	11717	-	Adamtsl4	protein_coding	Adamtsl4	ensembl_havana	29.3939	324.498	73.3444	96.0869	90.3011	120.452	102.496	93.0853	83.3585	20.8278	17.0164
10	80339110	80348413	9303	-	Adamtsl5	protein_coding	Adamtsl5	ensembl_havana	23.9811	9.04448	13.2632	10.0752	4.8906	7.47927	0.01	0.01	0.01	0.01	58.3176
5	139271876	139325623	53747	-	Adap1	protein_coding	Adap1	ensembl_havana	589.237	197.263	432.949	373.339	946.846	315.587	98.4768	64.3798	114.372	317.829	405.734
11	80154105	80178959	24854	+	Adap2	protein_coding	Adap2	ensembl_havana	98.9874	93.8228	86.5977	118.047	73.219	128.855	18.0957	1.74973	0.01	384.973	241.744
11	80158861	80177630	18769	-	Adap2os	antisense	Adap2os	havana	16.2485	11.5994	16.7974	6.41513	0.01	28.0198	0.01	6.09904	0.01	24.4639	52.2439
3	89715022	89753447	38425	+	Adar	protein_coding	Adar	ensembl_havana	6149.73	3423.58	3366.57	4632.59	6522.17	5008.6	3965.91	4467.97	3824.28	5678.05	5278.04
10	77290726	77418271	127545	-	Adarb1	protein_coding	Adarb1	ensembl_havana	47.1789	73.7916	58.3241	97.917	468.548	78.4373	133.644	97.4347	153.139	0.01	136.061
13	8202866	8768748	565882	+	Adarb2	protein_coding	Adarb2	ensembl_havana	0.783261	0.01	4.42774	1.84004	0.01	3.74464	3.02429	0.01	0.01	0.01	0.01
8	111966908	111992303	25395	-	Adat1	protein_coding	Adat1	ensembl_havana	347.977	380.964	416.161	389.808	378.256	358.535	263.258	211.387	237.457	161.001	172.503
10	13552894	13563377	10483	+	Adat2	protein_coding	Adat2	ensembl_havana	132.611	123.01	128.972	97.683	97.622	125.976	144.715	108.763	101.868	24.9914	93.3362
10	80602880	80607655	4775	+	Adat3	protein_coding	Adat3	ensembl_havana	59.3352	79.7778	39.798	100.452	181.517	132.399	91.3975	53.7843	72.5634	0.01	28.9384
12	88360554	88461725	101171	+	Adck1	protein_coding	Adck1	ensembl_havana	334.677	362.548	469.943	361.442	268.443	383.163	290.916	299.912	306.267	539.885	391.157
6	39573873	39588770	14897	+	Adck2	protein_coding	Adck2	ensembl_havana	384.321	494.413	523.953	423.664	544.196	449.934	480.288	337.517	312.082	843.829	1090.85
15	76576358	76595817	19459	+	Adck5	protein_coding	Adck5	ensembl_havana	351.289	387.74	486.845	429.266	414.861	413.378	275.315	244.441	253.4	395.548	363.218
11	7063489	7178507	115018	+	Adcy1	protein_coding	Adcy1	ensembl_havana	6.19609	782.998	22.0987	20.1404	31.7339	20.5505	0.01	0.01	0.979169	0.01	0.01
1	165485183	165576775	91592	+	Adcy10	protein_coding	Adcy10	ensembl_havana	0.01	0.01	0.01	3.67007	0.01	4.67829	0.01	7.83877	4.85585	41.6456	0.01
13	68620043	68999542	379499	-	Adcy2	protein_coding	Adcy2	ensembl_havana	0.01	4.52724	0.01	0.01	0.01	0.943659	0.01	0.01	0.979169	0.01	0.01
12	4133103	4213526	80423	+	Adcy3	protein_coding	Adcy3	ensembl_havana	754.831	936.933	1102.15	1006.89	393.45	924.672	508.495	405.4	479.664	372.143	725.007
14	55769057	55784096	15039	-	Adcy4	protein_coding	Adcy4	ensembl_havana	7.74261	11.3031	50.3722	41.1858	0.01	25.2188	10.0576	3.48945	7.76335	0.01	44.9555
16	35154877	35305739	150862	+	Adcy5	protein_coding	Adcy5	ensembl_havana	51.8185	64.0042	62.7419	123.537	29.2936	110.182	21.11	41.7634	21.3317	127.693	416.667
15	98589973	98610077	20104	-	Adcy6	protein_coding	Adcy6	ensembl_havana	2989.38	4646.87	6592.8	5862.62	1898.5	5863.47	317.323	320.12	477.806	355.981	321.283
8	88272403	88329963	57560	+	Adcy7	protein_coding	Adcy7	ensembl_havana	1609.17	2971.64	5141.27	4077.33	3082.1	4276.13	2129.12	2410.41	1925.77	8106.41	7689.38
15	64697084	64922297	225213	-	Adcy8	protein_coding	Adcy8	ensembl_havana	0.01	0.01	0.01	0.01	0.01	0.01	0.01	0.01	0.01	0.01	36.4523
16	4287529	4420499	132970	-	Adcy9	protein_coding	Adcy9	ensembl_havana	441.54	480.343	391.422	221.444	251.361	206.349	215.029	214.866	146.355	272.03	346.212
17	93199017	93206538	7521	+	Adcyap1	protein_coding	Adcyap1	ensembl_havana	0.01	0.01	0.01	0.01	0.01	0.01	0.01	0.01	0.01	0.01	0.01
6	55451978	55501452	49474	+	Adcyap1r1	protein_coding	Adcyap1r1	ensembl_havana	0.01	9.79736	0.01	0.01	0.01	0.01	0.01	0.01	0.01	0.01	0.01
5	34573664	34632309	58645	+	Add1	protein_coding	Add1	ensembl_havana	4392.01	3548.29	3828.38	4028.82	5444.3	4060.53	5392.59	5170.53	4873.89	5414.02	4614.85
6	86028681	86124410	95729	+	Add2	protein_coding	Add2	ensembl_havana	1638.24	5.28011	7.07838	294.46	3264.14	288.51	157.758	61.7703	114.372	627.32	279.401
19	53140443	53247400	106957	+	Add3	protein_coding	Add3	ensembl_havana	1800.93	1486.19	1405.73	2328.73	1661.85	2261.32	1964.33	1840.65	1593.33	1941.63	1848.85
10	10335703	10472327	136624	-	Adgb	protein_coding	Adgb	ensembl_havana	3.10304	10.5502	7.96193	0.925018	0.01	2.81098	0.01	0.01	0.01	0.01	0.01
7	139834174	139878089	43915	+	Adgra1	protein_coding	Adgra1	ensembl_havana	0.01	0.01	0.01	0.925018	0.01	0.01	0.01	0.01	0.01	0.01	0.01
8	27085583	27123437	37854	+	Adgra2	protein_coding	Adgra2	ensembl_havana	59.5511	125.74	152.864	57.6561	122.025	65.3661	46.2291	97.4346	75.6052	40.2578	338.924
5	49959956	50059007	99051	-	Adgra3	protein_coding	Adgra3	ensembl_havana	33.2602	20.3376	230.616	31.1206	168.391	19.6168	116.563	111.352	156.046	130.468	82.6125
15	74516195	74589466	73271	+	Adgrb1	protein_coding	Adgrb1	ensembl_havana	0.01	1.51575	30.0506	22.8855	12.2115	9.34659	0.01	0.01	0.01	0.01	0.01
4	129984870	130022634	37764	+	Adgrb2	protein_coding	Adgrb2	ensembl_havana	0.01	67.0158	0.893547	2.75506	0.01	3.74464	0.01	0.01	0.01	90.2205	127.558
1	25067476	25829708	762232	-	Adgrb3	protein_coding	Adgrb3	ensembl_havana	0.01	1.51575	34.4683	0.01	0.01	0.01	0.01	0.01	0.01	0.01	0.01
5	129096750	129204600	107850	+	Adgrd1	protein_coding	Adgrd1	ensembl_havana	5.42283	70.7801	11.4961	0.925018	0.01	2.81098	35.1767	34.8045	45.5609	0.01	0.01
17	57358691	57483528	124837	+	Adgre1	protein_coding	Adgre1	ensembl_havana	245.133	70.7801	20.3316	52.166	109.823	88.7077	42.2101	20.8867	4.85585	188.758	81.3978
17	55749984	55853663	103679	+	Adgre4	protein_coding	Adgre4	ensembl_havana	195.645	33.1364	30.0506	86.9367	107.383	82.172	15.0815	3.48945	4.85585	63.8513	60.7471
8	83723251	83741327	18076	-	Adgre5	protein_coding	Adgre5	ensembl_havana	5321.52	1662.73	4162.71	2983.89	2145.44	2799.9	8219.28	5439.39	4906.76	5812.7	4694.69
17	43270329	43324738	54409	+	Adgrf1	protein_coding	Adgrf1	ensembl_havana	1.55652	1.51575	1615.13	62.2312	212.316	62.5651	60.2958	73.9484	51.376	0.01	0.01
17	42696130	42742180	46050	-	Adgrf2	protein_coding	Adgrf2	ensembl_havana	4.64956	10.5502	0.01	1.84004	0.01	3.74464	0.01	5.22918	8.73252	0.01	0.01
5	30193431	30205723	12292	-	Adgrf3	protein_coding	Adgrf3	ensembl_havana	1.55652	12.8088	7.07838	2.75506	0.01	0.01	12.0672	3.48945	6.79419	0.01	0.01
17	42656891	42692285	35394	-	Adgrf4	protein_coding	Adgrf4	ensembl_havana	0.01	3.02149	0.01	3.67007	0.01	0.01	0.01	6.09904	0.01	0.01	0.01
17	43360451	43459558	99107	+	Adgrf5	protein_coding	Adgrf5	ensembl_havana	64.1907	52.7112	340.176	140.008	209.876	127.921	0.01	0.01	2.91751	0.01	0.01
8	94974751	95014218	39467	+	Adgrg1	protein_coding	Adgrg1	ensembl_havana	2206.1	8501.63	9492.87	7817.21	4358.36	8426.34	30854.2	29860.9	30851.2	1308.76	897.704
X	160390690	160498071	107381	+	Adgrg2	protein_coding	Adgrg2	ensembl_havana	8.51587	6.03299	20.3316	11.9052	12.2115	3.74464	0.01	0.01	0.01	0.01	35.2375
8	95017692	95045251	27559	+	Adgrg3	protein_coding	Adgrg3	ensembl_havana	5020.07	4783.05	16618	10266.7	7477.09	10855.4	1504.14	1490.08	2160.28	1289.33	801.741
8	94923694	94943281	19587	+	Adgrg5	protein_coding	Adgrg5	ensembl_havana	3.8763	142.303	12.3797	11.9052	58.5772	2.81098	0.01	2.61959	1.94834	248.436	318.272
10	14402583	14545660	143077	-	Adgrg6	protein_coding	Adgrg6	ensembl_havana	68.0569	25.6077	83.6172	111.326	107.383	102.712	8.04811	0.879863	0.979169	79.1177	81.3978
16	56724609	56795856	71247	-	Adgrg7	protein_coding	Adgrg7	ensembl_havana	0.01	1.51575	0.01	0.01	0.01	0.943659	78.3816	73.9484	122.125	0.01	0.01
8	83900105	83941955	41850	+	Adgrl1	protein_coding	Adgrl1	ensembl_havana	534.089	951.762	1696.1	867.14	2952.74	818.978	778.005	913.889	952.196	518.889	1006.47
3	148815583	148990556	174973	-	Adgrl2	protein_coding	Adgrl2	ensembl_havana	1922.96	3207.25	2107.03	2622.1	2850.28	2601.28	2338.66	2250.34	2623.27	1224.1	957.227
5	81020138	81825134	804996	+	Adgrl3	protein_coding	Adgrl3	ensembl_havana	99.92	67.0157	34.4681	33.8659	85.4205	35.489	4.02906	0.01	0.979169	0.01	12.1574
3	151437887	151545087	107200	+	Adgrl4	protein_coding	Adgrl4	ensembl_havana	3.8763	10.5502	66.276	48.506	46.3757	55.0959	241.153	248.791	346.003	174.88	91.1157
13	81095068	81633155	538087	-	Adgrv1	protein_coding	Adgrv1	ensembl_havana	0.01	11.3031	0.01	0.01	0.01	1.87732	0.01	0.01	0.01	0.01	0.01
3	138260991	138290699	29708	+	Adh1	protein_coding	Adh1	ensembl_havana	7.74261	51.2054	0.01	0.925018	0.01	0.01	0.01	0.01	0.01	0.01	68.0356
3	138443093	138455500	12407	+	Adh5	protein_coding	Adh5	ensembl_havana	2030.61	1577.28	1725.58	1758.67	1044.46	1794.51	1337.36	1411.8	1762.94	1319.86	990.027
3	138217760	138233383	15623	+	Adh7	protein_coding	Adh7	ensembl_havana	0.01	5.28011	0.01	0.01	0.01	0.01	0.01	1.74973	0.01	0.01	0.01
1	9547948	9580674	32726	+	Adhfe1	protein_coding	Adhfe1	ensembl_havana	17.0217	11.3031	2.66064	7.33015	0.01	3.74464	9.05287	0.01	4.85585	0.01	82.6125
12	28675231	28682176	6945	+	Adi1	protein_coding	Adi1	ensembl_havana	426.077	407.315	609.658	614.902	200.115	598.485	710.378	743.743	869.355	614.83	439.747
16	23146536	23158029	11493	+	Adipoq	protein_coding	Adipoq	ensembl_havana	0.01	12.056	0.01	0.01	0.01	0.01	0.01	1.74973	5.82502	0.01	0.01
1	134415378	134433352	17974	+	Adipor1	protein_coding	Adipor1	ensembl_havana	2404.85	1895.74	1414.57	1776.08	3130.91	1799.16	3057.51	2559.15	2777.66	4402.3	3284.66
6	119353150	119417705	64555	-	Adipor2	protein_coding	Adipor2	ensembl_havana	2829.39	2638.06	2614.45	2602.32	2271.93	2618.94	3234.36	3400.32	3124.61	4728.42	4595.32
14	21052574	21448570	395996	+	Adk	protein_coding	Adk	ensembl_havana	960.402	502.929	895.925	926.924	383.137	967.279	416.986	562.811	750.146	711.979	750.72
7	110627661	110629821	2160	+	Adm	protein_coding	Adm	ensembl_havana	0.01	12.056	7.07838	5.50011	0.01	2.81098	11.0624	2.61959	1.94834	0.01	153.068
15	89322720	89324732	2012	+	Adm2	protein_coding	Adm2	ensembl_havana	0.01	0.01	0.01	0.01	0.01	0.01	0.01	0.01	0.01	0.01	0.01
2	168180986	168207113	26127	-	Adnp	protein_coding	Adnp	ensembl_havana	3680.46	4300.69	5356.27	4825.08	4742.88	5089.03	6365.86	5765.63	5435.52	5425.15	5692.95
18	80126311	80151483	25172	-	Adnp2	protein_coding	Adnp2	ensembl_havana	1770.78	1381.53	1618.67	1722.99	1181.12	1785.17	1638.78	1805.85	1767.77	1142.21	907.423
10	67544511	67549069	4558	-	Ado	protein_coding	Ado	ensembl_havana	1086.44	1163.2	1168.06	1238.94	1171.35	1150.28	1750.31	1798.02	1740.64	1175.52	1358.09
1	134199223	134235432	36209	-	Adora1	protein_coding	Adora1	ensembl_havana	0.01	6.78586	5.31128	0.01	0.01	0.01	0.01	0.01	1.94834	44.4213	0.01
10	75316877	75334785	17908	+	Adora2a	protein_coding	Adora2a	ensembl_havana	33.2602	410.326	529.255	289.156	190.353	275.439	1061.04	1087.34	875.17	1046.45	785.949
11	62248984	62266454	17470	+	Adora2b	protein_coding	Adora2b	ensembl_havana	2.32978	10.5502	32.7013	2.75506	0.01	14.0149	0.01	6.09904	5.82502	29.1549	0.01
3	105870858	105908927	38069	+	Adora3	protein_coding	Adora3	ensembl_havana	3.10304	6.78564	26.5164	1.84004	0.01	3.74464	0.01	6.96891	3.19626	6.94927	51.0292
9	59291558	59324053	32495	+	Adpgk	protein_coding	Adpgk	ensembl_havana	2072.36	1659.97	1805.97	1754.1	1818.03	1913.12	2170.82	1549.24	2691.4	11628.5	8622.22
16	38444030	38452704	8674	-	Adprh	protein_coding	Adprh	ensembl_havana	989.011	639.952	1147.74	1401.82	1444.67	1295	1496.1	1436.15	1594.29	1380.92	1451.63
8	13221663	13254163	32500	-	Adprhl1	protein_coding	Adprhl1	ensembl_havana	0.783261	0.762873	0.01	0.01	0.01	0.01	9.05287	0.01	0.01	33.3185	0.01
4	126316047	126321704	5657	-	Adprhl2	protein_coding	Adprhl2	ensembl_havana	664.244	807.841	733.357	845.487	963.929	866.444	597.843	557.592	624.153	1207.44	823.603
11	67037905	67052595	14690	-	Adprm	protein_coding	Adprm	ensembl_havana	266.011	158.113	200.575	180.269	392.898	130.722	244.167	290.544	234.549	126.305	212.59
14	66635251	66771169	135918	+	Adra1a	protein_coding	Adra1a	ensembl_havana	0.01	8.29161	0.01	0.01	0.01	0.01	0.01	0.01	0.01	0.01	0.01
11	43774606	43901211	126605	-	Adra1b	protein_coding	Adra1b	ensembl_havana	0.01	0.01	12.3797	0.01	0.01	0.01	0.01	0.01	0.01	58.2999	64.3914
2	131545850	131562284	16434	-	Adra1d	protein_coding	Adra1d	ensembl_havana	3.10304	3.02149	6.19483	6.41513	0.01	0.01	0.01	0.01	0.01	0.01	0.01
19	54044151	54048983	4832	+	Adra2a	protein_coding	Adra2a	ensembl_havana	6.96935	10.5502	12.3797	18.3104	0.01	30.8207	7.04335	26.1059	5.82502	0.01	0.01
2	127363208	127367222	4014	+	Adra2b	protein_coding	Adra2b	ensembl_havana	0.01	19.5847	0.01	14.6503	78.0996	4.67829	14.0767	2.61959	5.82502	0.01	0.01
19	56722199	56733114	10915	+	Adrb1	protein_coding	Adrb1	ensembl_havana	51.8185	21.8433	8.84547	66.8063	0.01	73.7691	0.01	0.01	0.01	0.01	41.3113
18	62177816	62179960	2144	-	Adrb2	protein_coding	Adrb2	ensembl_havana	313.181	111.435	134.309	290.986	436.824	294.113	358.711	298.373	289.792	1426.72	782.304
8	27225776	27250617	24841	-	Adrb3	protein_coding	Adrb3	ensembl_havana	0.01	0.762873	0.01	0.01	0.01	0.01	0.01	0.01	0.01	0.01	0.01
2	180171485	180176287	4802	+	Adrm1	protein_coding	Adrm1	ensembl_havana	1037.95	1369.43	1010.87	1151.52	1154.3	1251.97	1376.91	1313.25	1422.01	1653.47	1855.36
15	80948490	80970947	22457	+	Adsl	protein_coding	Adsl	ensembl_havana	1758.41	1317.54	1496.74	1773.32	1017.62	1942.96	1120.32	1214.34	1602.04	806.352	1130.93
1	177762962	177796512	33550	-	Adss	protein_coding	Adss	ensembl_havana	2526.25	1698.51	1972.09	2372.65	1854.64	2378.04	2667.67	2774.02	2915.27	1650.16	2017.69
12	112620045	112641361	21316	+	Adssl1	protein_coding	Adssl1	ensembl_havana	179.407	165.642	534.556	497.779	314.808	432.295	1428.79	1120.39	879.054	1912.48	1785.67
13	41763148	41847685	84537	-	Adtrp	protein_coding	Adtrp	ensembl_havana	0.01	0.01	0.01	0.01	0.01	0.943659	7.04335	5.22918	0.979169	0.01	0.01
11	5861947	5872089	10142	+	Aebp1	protein_coding	Aebp1	ensembl_havana	28.6206	104.659	50.3722	39.3558	241.6	61.6315	24.1243	20.0169	11.64	0.01	1428.55
6	140622663	140678473	55810	+	Aebp2	protein_coding	Aebp2	ensembl_havana	2537.87	2337.7	2365.25	2507.15	1600.85	2449.03	2288.86	2495.64	2730.14	1700.12	2012.84
7	78895854	78911210	15356	+	Aen	protein_coding	Aen	ensembl_havana	2791.46	1931.89	1416.34	1926.12	1369.02	1754.35	668.179	594.996	848.033	634.26	1031.32
5	35893319	36003924	110605	+	Afap1	protein_coding	Afap1	ensembl_havana	1574.37	1302.48	206.76	279.09	341.652	342.663	912.336	876.833	734.641	376.119	253.891
18	61730261	61786703	56442	-	Afap1l1	protein_coding	Afap1l1	ensembl_havana	432.262	67.7686	1032.88	590.1	0.01	663.842	296.977	287.722	493.282	68.0149	82.6125
19	56912361	57008229	95868	-	Afap1l2	protein_coding	Afap1l2	ensembl_havana	3.8763	31.6307	22.9822	32.9507	24.413	32.6881	0.01	0.01	0.01	0.01	0.01
17	13760539	13906151	145612	+	Afdn	protein_coding	Afdn	ensembl_havana	41.7661	843.7	117.522	84.1917	56.1369	57.8968	14.0767	13.9278	37.8076	476.045	230.811
5	103692374	103855323	162949	+	Aff1	protein_coding	Aff1	ensembl_havana	6410.41	8241.78	7436.1	7951.4	10383.4	8166.72	17853.3	18415	13510.2	8188.44	6638.58
X	69360294	69868038	507744	+	Aff2	protein_coding	Aff2	ensembl_havana	0.01	0.01	0.01	0.01	0.01	0.01	9.05287	1.74973	21.3317	33.3185	154.282
1	38177326	38664956	487630	-	Aff3	protein_coding	Aff3	ensembl_havana	2223.94	4999.88	8512.18	7960.49	5644.39	8004.98	15213.1	14925.8	12656.6	6039.99	4804.37
11	53350833	53421831	70998	+	Aff4	protein_coding	Aff4	ensembl_havana	3177.33	3574.65	4136.8	3771.68	3384.7	3752.36	3632.22	4341.47	3870.85	4149.67	2976.12
10	42312585	42478566	165981	-	Afg1l	protein_coding	Afg1l	ensembl_havana	107.493	127.999	155.514	118.962	161.07	149.395	129.625	108.743	95.9578	138.795	133.632
8	123477903	123503917	26014	+	Afg3l1	protein_coding	Afg3l1	ensembl_havana	959.637	1231.71	1093.85	1376.21	2052.31	1445.33	1150.46	1123.01	1263.81	1489.19	1400.6
18	67404764	67449173	44409	-	Afg3l2	protein_coding	Afg3l2	ensembl_havana	2081.63	1805.39	1727.34	1635.16	1732.62	1614.31	1648.83	1402.23	1691.21	1568.28	1483.21
11	117825924	117839909	13985	+	Afmid	protein_coding	Afmid	ensembl_havana	275.558	274.311	203.18	185.725	486.01	125.923	78.6385	113.565	123.697	148.51	501.698
5	90490737	90508908	18171	+	Afp	protein_coding	Afp	ensembl_havana	1.55652	0.762873	11.4961	0.01	0.01	1.87732	0.01	0.01	1.94834	0.01	0.01
11	20685084	20741590	56506	-	Aftph	protein_coding	Aftph	ensembl_havana	3347.45	2367.04	2245.09	2662.73	4302.24	2564.78	3451.38	3685.63	3192.45	2857.61	2481.74
8	53511727	53523422	11695	+	Aga	protein_coding	Aga	ensembl_havana	126.051	134.022	83.0635	155.563	119.585	167.135	141.682	124.4	137.632	437.184	504.127
1	89454806	89897618	442812	+	Agap1	protein_coding	Agap1	ensembl_havana	146.929	210.814	1845.74	588.367	639.368	568.609	626.983	629.791	780.191	1283.78	793.237
10	127075284	127093170	17886	+	Agap2	protein_coding	Agap2	ensembl_havana	1258.87	2214.22	3051.79	2495.29	3082.13	2592.78	3078.55	2652.21	2583.84	3548.76	4024.49
5	24452177	24502048	49871	+	Agap3	protein_coding	Agap3	ensembl_havana	1067.12	1435.73	1411.91	1485.08	2108.43	1474.25	1182.62	907.279	1227.94	1211.61	1016.75
7	76229887	77124699	894812	+	Agbl1	protein_coding	Agbl1	ensembl_havana	0.01	0.01	4.42774	2.75506	0.01	0.01	8.04811	5.22918	0.01	47.1971	26.7343
2	90782727	90834438	51711	+	Agbl2	protein_coding	Agbl2	ensembl_havana	3.10304	9.04448	2.66064	0.925018	31.7339	1.87732	0.01	0.01	0.979169	0.01	0.01
6	34780432	34859460	79028	+	Agbl3	protein_coding	Agbl3	ensembl_havana	61.8709	79.8146	140.494	140.008	41.4951	127.921	102.496	127.01	106.619	290.072	156.712
5	30888694	30906966	18272	+	Agbl5	protein_coding	Agbl5	ensembl_havana	1097.8	1480.46	1628.92	1342.89	1699.41	1276.09	1720.71	1563.76	1449.65	763.71	621.964
17	34597862	34600937	3075	+	Ager	protein_coding	Ager	ensembl_havana	115.226	296.642	189.089	174.779	244.04	156.865	80.3911	86.1265	83.3586	37.4821	37.667
1	82839483	82901183	61700	+	Agfg1	protein_coding	Agfg1	ensembl_havana	3509.85	2682.5	2725.76	2784.41	3423.76	3079.22	2865.6	3024.52	3001.52	2120.65	1924.16
5	137650463	137684727	34264	-	Agfg2	protein_coding	Agfg2	ensembl_havana	576.864	770.953	667.088	850.061	1417.82	828.164	1074.1	1037.76	1131.03	1090.87	1518.44
13	95350683	95375353	24670	-	Aggf1	protein_coding	Aggf1	ensembl_havana	1918.44	1674.41	1289.1	1598.54	2528.15	1672.21	1791.49	1591.01	1750.32	1750.1	1342.3
6	40325172	40396763	71591	+	Agk	protein_coding	Agk	ensembl_havana	870.778	841.549	879.198	765.472	575.887	810.017	618.58	607.585	776.646	118.449	262.451
3	116739999	116808167	68168	-	Agl	protein_coding	Agl	ensembl_havana	941.839	1067.58	948.056	606.667	963.929	599.419	715.401	820.291	737.549	1211.61	855.189
12	37241641	37582203	340562	+	Agmo	protein_coding	Agmo	ensembl_havana	3.8763	9.04448	0.893547	4.58509	0.01	4.67829	7.04335	35.6744	21.3317	47.1971	32.8081
4	126435012	126468584	33572	-	Ago1	protein_coding	Ago1	ensembl_havana	3388.92	4325.82	5198.52	3533.77	2696.54	3413.94	4784.88	4735.84	4220.61	3190.69	2664.9
15	73095844	73184936	89092	-	Ago2	protein_coding	Ago2	ensembl_havana	8078.09	8859.53	7998.75	9021.13	11420.6	9011.54	8145.52	8256.6	8706.04	6531.25	7028.51
4	126331704	126429557	97853	-	Ago3	protein_coding	Ago3	ensembl_havana	1658.19	1617.97	1162.24	1174.85	1351.94	1113.37	1036.86	1034	903.469	927.097	844.529
4	126489541	126533473	43932	-	Ago4	protein_coding	Ago4	ensembl_havana	690.532	354.613	766.929	617.647	287.965	653.571	254.215	250.531	176.399	1224.1	1245.12
17	34604262	34613450	9188	+	Agpat1	protein_coding	Agpat1	ensembl_havana	926.377	1053.27	1098.25	1233.47	1678.93	1289.4	1836.72	1597.07	1803.65	2191.43	1971.56
2	26593057	26604418	11361	-	Agpat2	protein_coding	Agpat2	ensembl_havana	289.209	223.613	592.868	376.998	148.868	420.156	156.753	152.236	214.196	821.622	824.818
10	78269178	78352490	83312	-	Agpat3	protein_coding	Agpat3	ensembl_havana	1388.78	2148.7	1912.88	2078.94	1620.37	2227.7	2524.98	2161.61	1932.54	1991.58	2582.56
17	12118704	12219646	100942	+	Agpat4	protein_coding	Agpat4	ensembl_havana	129.918	198.016	242.985	118.962	500.271	147.528	246.177	140.058	109.526	152.674	115.411
8	18846277	18891362	45085	+	Agpat5	protein_coding	Agpat5	ensembl_havana	930.467	648.986	805.804	958.953	1527.64	947.68	651.095	636.75	778.255	843.821	496.84
2	75832177	75931351	99174	+	Agps	protein_coding	Agps	ensembl_havana	2502.29	1707.52	1759.15	2199.73	1268.97	2090.47	1974.37	2276.44	2647.77	1657.11	2205.99
12	35992907	36004088	11181	+	Agr2	protein_coding	Agr2	ensembl_havana	0.01	6.78586	0.01	0.01	0.01	0.01	2.01953	0.01	4.85585	0.01	0.01
4	156165290	156197489	32199	-	Agrn	protein_coding	Agrn	ensembl_havana	279.157	580.477	189.089	212.294	1056.66	186.742	193.929	157.455	161.861	507.965	474.976
8	105566698	105637394	70696	-	Agrp	protein_coding	Agrp	ensembl_havana	0.01	3.02149	0.01	8.24537	0.01	3.74773	0.01	0.01	0.01	0.01	40.0965
8	124556534	124569707	13173	-	Agt	protein_coding	Agt	ensembl_havana	0.01	0.01	0.01	0.01	0.01	0.01	0.01	1.74973	1.94834	0.01	0.01
13	59445742	59585228	139486	-	Agtpbp1	protein_coding	Agtpbp1	ensembl_havana	1087.99	1131.58	1024.92	834.507	1117.67	957.943	696.312	723.737	861.6	721.694	836.967
13	30336441	30382868	46427	+	Agtr1a	protein_coding	Agtr1a	ensembl_havana	71.15	0.01	36.2354	48.506	434.383	24.2851	13.0719	4.35932	11.64	0.01	42.526
3	20314473	20367178	52705	-	Agtr1b	protein_coding	Agtr1b	ensembl_havana	0.01	0.01	0.893547	0.01	0.01	0.01	0.01	0.01	0.01	0.01	0.01
X	21484544	21489165	4621	+	Agtr2	protein_coding	Agtr2	ensembl_havana	0.01	0.01	0.01	0.01	0.01	0.01	0.01	0.01	0.01	0.01	106.907
4	148077061	148088032	10971	-	Agtrap	protein_coding	Agtrap	ensembl_havana	587.688	928.304	687.41	612.157	646.689	654.504	1286.11	1369.18	1257.99	2918.67	2865.59
1	179744894	179803681	58787	-	Ahctf1	protein_coding	Ahctf1	ensembl_havana	6731.15	4349.07	5226.9	5708.38	7626.42	5643.79	4280.84	5253.47	5968.66	2367.69	2589.84
2	155059310	155074498	15188	-	Ahcy	protein_coding	Ahcy	ensembl_havana	1166.65	1104.49	1162.25	1126.58	714.095	1155.61	989.783	860.493	1060.66	189.313	685.865
3	107663118	107696561	33443	-	Ahcyl1	protein_coding	Ahcyl1	ensembl_havana	3654.38	2851.16	2147.02	2771.63	2518.4	2889.7	2843.49	3009.77	3048.05	2083.17	2269.16
6	29768011	29912311	144300	+	Ahcyl2	protein_coding	Ahcyl2	ensembl_havana	1093.37	1185.03	779.301	648.76	551.518	611.555	520.477	594.975	566.974	1316.77	852.763
4	133011260	133078111	66851	+	Ahdc1	protein_coding	Ahdc1	ensembl_havana	2950.78	5576.69	5348.16	3651.89	2894.23	3927.03	6254.69	5496.7	5093.87	3962.4	3647.82
10	20952547	21080430	127883	+	Ahi1	protein_coding	Ahi1	ensembl_havana	403.652	340.308	472.706	531.632	287.965	571.41	668.177	570.64	570.853	600.951	329.205
19	8989284	9076915	87631	+	Ahnak	protein_coding	Ahnak	ensembl_havana	4775.66	3360.09	14865.6	9497.91	2110.87	9526.12	1419.74	915.976	693.935	99022.9	93290.3
12	112772194	112802658	30464	-	Ahnak2	protein_coding	Ahnak2	ensembl_havana	0.01	46.6882	7.07838	11.9052	0.01	0.01	1.01476	0.01	0.01	0.01	257.535
12	35497974	35535039	37065	-	Ahr	protein_coding	Ahr	ensembl_havana	20.888	103.907	49.4886	46.6759	0.01	57.8969	59.2911	42.6333	56.2218	811.905	484.692
13	74211118	74292332	81214	-	Ahrr	protein_coding	Ahrr	ensembl_havana	9.28913	11.3031	13.2632	13.7353	41.4951	16.8159	5.03382	2.61959	1.94834	0.01	53.4587
12	87266479	87273999	7520	+	Ahsa1	protein_coding	Ahsa1	ensembl_havana	2280.66	1873.15	1965.02	2454.97	1327.53	2358.43	2172.33	2057.21	2862.15	1436.44	1791.75
11	23487882	23498031	10149	-	Ahsa2	protein_coding	Ahsa2	ensembl_havana	492.461	405.2	518.659	408.325	501.347	432.166	456.565	642.644	680.151	480.216	668.786
16	22891277	22899450	8173	+	Ahsg	protein_coding	Ahsg	ensembl_havana	0.01	6.03299	0.01	0.01	0.01	0.01	6.03858	2.61959	0.979169	0.01	0.01
1	183296590	183325477	28887	+	Aida	protein_coding	Aida	ensembl_havana	1252.9	727.536	951.108	935.968	838.17	1098.33	1138.42	1271.94	1155.22	939.466	890.328
17	35170991	35176069	5078	-	Aif1	protein_coding	Aif1	ensembl_havana	45.6324	37.6537	16.7974	38.4408	73.219	28.9534	9.05287	8.70863	0.01	0.01	13.3722
2	31950139	31973443	23304	+	Aif1l	protein_coding	Aif1l	ensembl_havana	3.8763	21.8433	60.9748	17.3953	7.3309	22.4178	13.0719	16.5374	10.6709	0.01	14.5869
X	48474944	48513564	38620	-	Aifm1	protein_coding	Aifm1	ensembl_havana	806.521	737.829	717.45	687.188	553.958	790.82	617.941	812.462	667.766	596.787	235.67
10	61715263	61739261	23998	+	Aifm2	protein_coding	Aifm2	ensembl_havana	30.6965	28.5796	7.07838	7.33015	19.5324	8.41293	33.1672	17.0473	14.6818	8.33713	205.302
16	17489611	17507486	17875	+	Aifm3	protein_coding	Aifm3	ensembl_havana	3.10304	0.01	0.893547	3.67007	0.01	1.87732	0.01	4.35932	0.01	0.01	0.01
10	13647054	13868981	221927	-	Aig1	protein_coding	Aig1	ensembl_havana	175.54	497.659	221.78	241.575	100.062	255.833	265.268	337.517	320.805	394.161	400.875
1	173350879	173466041	115162	+	Aim2	protein_coding	Aim2	ensembl_havana	1182.32	759.662	548.694	961.695	409.98	948.615	756.601	915.105	691.027	932.651	783.519
3	132660481	132684371	23890	-	Aimp1	protein_coding	Aimp1	ensembl_havana	1120.46	862.801	738.656	777.777	1154.27	842.173	756.595	842.906	892.619	750.84	602.523
5	143902704	143909848	7144	-	Aimp2	protein_coding	Aimp2	ensembl_havana	503.45	345.08	410.377	429.705	335.244	444.027	407.814	333.782	616.165	193.192	479.31
19	4114446	4125859	11413	-	Aip	protein_coding	Aip	ensembl_havana	940.282	807.088	921.562	1161.18	885.837	1101.73	2015.55	1696.26	1861.8	1684.87	1919.29
11	72027963	72037510	9547	-	Aipl1	protein_coding	Aipl1	ensembl_havana	23.9811	20.3376	7.07838	23.8005	61.0175	26.1525	49.2434	26.1059	16.4859	0.01	34.0228
10	78030022	78043611	13589	-	Aire	protein_coding	Aire	ensembl_havana	0.783261	72.2859	1.77709	4.58509	0.01	16.8159	8.04811	6.96891	14.5475	0.01	77.7535
17	12741311	12860137	118826	+	Airn	antisense	Airn	havana	7.74261	290.619	26.5164	8.24517	190.353	35.489	95.4626	99.1744	96.9269	13.8885	12.1574
2	25575416	25581758	6342	-	Ajm1	protein_coding	Ajm1	ensembl_havana	96.6675	98.6364	50.3722	77.7865	109.823	67.2334	17.091	17.4073	15.5167	76.342	4.86897
14	54567472	54577559	10087	-	Ajuba	protein_coding	Ajuba	ensembl_havana	500.311	205.545	204.11	111.642	102.503	145.661	593.826	536.717	270.408	19.44	80.183
2	32621758	32635059	13301	+	Ak1	protein_coding	Ak1	ensembl_havana	10.8357	127.246	14.1468	8.24517	41.4951	6.54561	13.0719	15.6675	15.5167	0.01	117.84
4	128991958	129011530	19572	+	Ak2	protein_coding	Ak2	ensembl_havana	4795.74	2613.24	2057.79	2597.74	2379.31	2579.71	2097.98	1973.73	2535.36	1142.21	1335.01
19	29020833	29047962	27129	-	Ak3	protein_coding	Ak3	ensembl_havana	2409.3	1839.1	1667.37	1508.76	798.422	1490.87	2376	2626.29	2295.78	768.881	940.854
2	72633936	72634608	672	+	Ak3l2-ps	processed_pseudogene	Ak3l2-ps	havana	0.01	0.01	0.01	1.84004	0.01	0.01	1.01476	0.421133	0.01	0.01	0.01
4	101419277	101466996	47719	+	Ak4	protein_coding	Ak4	ensembl_havana	0.783261	3.02149	4.42774	0.925018	0.01	0.01	3.02429	8.2975	17.455	27.7671	0.01
3	152462815	152668361	205546	-	Ak5	protein_coding	Ak5	ensembl_havana	32.487	10.5502	7.07838	10.9902	12.2115	19.6168	13.0719	18.2771	14.5475	29.1549	20.6606
13	100650979	100666360	15381	+	Ak6	protein_coding	Ak6	ensembl_havana	2152.16	1581.18	1485.06	1678.31	1095.78	1695.13	1774.61	2352.14	2559.62	956.987	1096.64
12	105705976	105782448	76472	+	Ak7	protein_coding	Ak7	ensembl_havana	5.42283	12.056	0.893547	7.33015	0.01	3.74464	0.01	0.01	1.94834	0.01	0.01
2	28700164	28813166	113002	+	Ak8	protein_coding	Ak8	ensembl_havana	0.01	6.78586	0.01	1.84004	0.01	4.67829	1.01476	0.01	4.85585	419.142	317.058
10	41303980	41434535	130555	+	Ak9	protein_coding	Ak9	havana	0.783261	4.52724	0.01	0.01	17.0921	0.943659	0.01	0.879863	0.979169	0.01	0.01
11	88830792	88864587	33795	-	Akap1	protein_coding	Akap1	ensembl_havana	1725.16	1435.74	1577.15	1615.03	1146.95	1515.35	678.228	748.965	920.719	366.403	168.859
11	61871307	61930253	58946	-	Akap10	protein_coding	Akap10	ensembl_havana	1105	1147.39	1432.24	1207.83	1483.71	1139.07	1219.79	1413.54	1276.4	1251.85	1051.98
14	78492246	78536809	44563	-	Akap11	protein_coding	Akap11	ensembl_havana	4437.74	2808.95	2715.15	2904.27	2898.5	2934.48	2460.68	2788.79	2973.43	2446.79	3200.85
10	4266380	4359471	93091	+	Akap12	protein_coding	Akap12	ensembl_havana	5034.55	4506.75	11547.5	11440.4	9251.38	11388.3	17996.4	18568.4	15367	519.068	1045.91
7	75455534	75754610	299076	+	Akap13	protein_coding	Akap13	ensembl_havana	16432.4	18253.5	19774.4	18445.9	18481.1	18899.5	28609.1	30411.2	24008.9	20858.2	15857.6
X	37150698	37168843	18145	-	Akap14	protein_coding	Akap14	ensembl_havana	10.8357	13.5617	5.31128	11.9052	0.01	8.41293	8.04811	5.22918	4.85585	0.01	0.01
X	36608314	36645396	37082	-	Akap17b	protein_coding	Akap17b	ensembl_havana	23.9811	79.0617	294.231	203.144	451.466	234.358	131.634	206.168	149.262	316.441	102.048
6	126853098	126874309	21211	+	Akap3	protein_coding	Akap3	ensembl_havana	11.6089	3.02149	5.31128	0.01	9.7712	3.74464	0.01	0.01	0.01	0.01	0.01
12	76324891	76334154	9263	+	Akap5	protein_coding	Akap5	ensembl_havana	132.238	146.068	184.671	188.504	129.346	124.187	100.486	84.3867	108.557	72.1784	52.2439
12	52699383	53155600	456217	+	Akap6	protein_coding	Akap6	ensembl_havana	8.51587	166.395	3.54419	0.925018	0.01	0.943659	20.1053	3.48945	7.76336	0.01	0.01
10	25169090	25307871	138781	-	Akap7	protein_coding	Akap7	ensembl_havana	201.831	240.177	503.634	322.096	292.846	309.984	207.996	229.654	185.121	54.1363	65.6061
17	32303672	32321239	17567	-	Akap8	protein_coding	Akap8	ensembl_havana	5196.37	5372.46	5798.77	5123.15	5222.26	5483.4	4261.21	4620.75	4895.27	4456.4	5015.69
17	32321424	32350608	29184	-	Akap8l	protein_coding	Akap8l	ensembl_havana	1260.42	1899.5	1967.68	1575.68	2508.64	1567.62	1424.77	1434.41	1062.22	1941.62	1766.25
5	3928054	4081311	153257	+	Akap9	protein_coding	Akap9	ensembl_havana	5766.98	4862.07	5455.9	4505.69	4665.71	4763.13	4540.54	4857.31	4325.4	4160.8	3848.32
7	109703690	109712190	8500	+	Akip1	protein_coding	Akip1	ensembl_havana	177.087	201.027	210.294	323.927	161.07	266.103	287.372	274.017	315.959	283.132	172.503
4	123734559	123750346	15787	-	Akirin1	protein_coding	Akirin1	ensembl_havana	1390.34	1154.16	1068.22	1376.2	1090.82	1309	1798.54	1848.47	1903.45	2056.6	1852.49
11	85216597	85217055	458	+	Akirin1-ps	processed_pseudogene	Akirin1-ps	havana	22.4346	21.8433	21.2151	32.9507	100.062	36.4227	65.3196	41.7634	43.6226	58.5146	2.43949
4	34550937	34566909	15972	+	Akirin2	protein_coding	Akirin2	ensembl_havana	741.568	536.057	564.597	579.216	485.63	643.302	890.233	976.868	884.864	410.815	636.535
4	63367125	63403355	36230	-	Akna	protein_coding	Akna	ensembl_havana	2990.21	4969.73	6811.28	6758.33	6069.04	7018.32	12611.8	10985.5	9373.79	10593.5	9634.13
3	108739658	108782310	42652	+	Aknad1	protein_coding	Aknad1	ensembl_havana	0.01	0.01	0.01	0.01	0.01	0.943659	0.01	0.01	0.01	0.01	0.01
4	63381358	63394019	12661	+	Aknaos	antisense	Aknaos	ensembl_havana	20.888	40.6652	28.2835	40.2708	4.8906	53.2286	47.2339	26.9758	46.5301	26.3792	68.0356
4	116636510	116651681	15171	-	Akr1a1	protein_coding	Akr1a1	ensembl_havana	3739.58	3760.69	3907.1	3687.59	4019.17	3803.74	3498.65	3561.26	3380.44	4486.86	4098.58
6	34384218	34396951	12733	+	Akr1b10	protein_coding	Akr1b10	ensembl_havana	498.763	600.803	478.893	414.513	531.995	386.545	524.497	690.681	477.81	106.875	58.3176
6	34302434	34317479	15045	-	Akr1b3	protein_coding	Akr1b3	ensembl_havana	1417.37	1034.39	1053.32	1311.48	604.074	1180.95	1413.4	1343.36	1380.92	818.401	767.522
6	34412334	34423143	10809	+	Akr1b7	protein_coding	Akr1b7	ensembl_havana	7.74261	2.26862	0.01	4.58509	0.01	0.943659	0.01	2.61959	0.01	0.01	0.01
6	34354119	34368464	14345	+	Akr1b8	protein_coding	Akr1b8	ensembl_havana	7.74261	15.0675	14.1468	3.67007	0.01	9.34659	0.01	0.01	0.01	0.01	0.01
13	4268176	4279434	11258	-	Akr1c12	protein_coding	Akr1c12	ensembl_havana	214.968	142.896	30.1105	35.7811	0.01	59.5672	4.02906	0.879863	15.5167	0.01	9.72794
13	4191150	4205597	14447	+	Akr1c13	protein_coding	Akr1c13	ensembl_havana	468.615	256.899	161.639	166.458	19.5324	168.265	50.2482	65.2497	81.4203	70.7906	0.01
13	4049011	4090689	41678	+	Akr1c14	protein_coding	Akr1c14	ensembl_havana	1.55652	2.26862	9.72902	1.84004	0.01	0.01	0.01	0.01	0.01	0.01	0.01
13	4132615	4150655	18040	-	Akr1c18	protein_coding	Akr1c18	ensembl_havana	0.01	0.762873	0.01	0.01	0.01	0.01	0.01	0.01	0.01	0.01	0.01
1	65012689	65032760	20071	-	Akr1cl	protein_coding	Akr1cl	ensembl_havana	0.01	0.01	9.72902	0.01	0.01	0.943659	0.01	0.01	0.01	0.01	0.01
13	4590750	4609175	18425	-	Akr1e1	protein_coding	Akr1e1	ensembl_havana	252.093	128.751	153.747	80.5316	134.226	83.1056	223.067	289.675	245.209	165.165	168.859
4	139310744	139318427	7683	+	Akr7a5	protein_coding	Akr7a5	ensembl_havana	856.01	605.32	527.488	689.934	290.406	636.765	235.125	225.305	247.148	274.805	249.032
12	112653821	112674885	21064	-	Akt1	protein_coding	Akt1	ensembl_havana	3848.54	5050.26	4409.8	4592.48	5310.09	4778.46	5958.3	5639.4	5294.55	4189.97	4138.65
7	44848991	44855422	6431	+	Akt1s1	protein_coding	Akt1s1	ensembl_havana	869.153	984.766	983.4	890.321	922.444	920.595	1011.81	768.099	979.842	1429.5	1126.08
7	27591552	27640827	49275	+	Akt2	protein_coding	Akt2	ensembl_havana	1470.6	1576.32	2140.49	2121.06	1884.4	2157.26	2504.41	2247.97	2161.36	2877.51	2442.38
11	16514533	16515982	1449	+	Akt2-ps	processed_pseudogene	Akt2-ps	havana	288.594	355.561	332.6	437.351	431.459	431.79	554.128	486.907	565.9	543.569	604.226
1	177020073	177258204	238131	-	Akt3	protein_coding	Akt3	ensembl_havana	1721.29	1322.81	1649.6	1512.54	1766.78	1557.34	1697.07	2033.75	1479.93	1125.56	459.183
8	91111784	91199977	88193	-	Aktip	protein_coding	Aktip	ensembl_havana	402.992	413.535	485.909	479.63	281.025	452.9	642.155	689.603	595.582	440.933	344.162
4	62509169	62519919	10750	-	Alad	protein_coding	Alad	ensembl_havana	736.929	271.797	179.37	387.978	1581.32	397.748	433.062	386.229	465.211	509.354	694.842
9	106233455	106248655	15200	-	Alas1	protein_coding	Alas1	ensembl_havana	569.903	621.131	648.239	633.203	341.652	621.827	627.534	537.169	615.551	1199.12	964.517
X	150547375	150570639	23264	+	Alas2	protein_coding	Alas2	ensembl_havana	5248.02	426.405	87.2893	827.56	4608.28	765.935	1621.82	695.752	1470.3	5709.22	2002.58
16	52248996	52454075	205079	-	Alcam	protein_coding	Alcam	ensembl_havana	17.795	140.044	39.7696	10.0752	73.219	14.9485	68.3339	103.524	63.9752	893.788	1362.95
7	45140684	45154585	13901	-	Aldh16a1	protein_coding	Aldh16a1	ensembl_havana	718.088	928.195	1622.21	1117.46	1110.35	1251.98	1207.6	1237.78	1125.41	1035.8	1070.82
19	40550257	40588464	38207	-	Aldh18a1	protein_coding	Aldh18a1	ensembl_havana	2057.63	1750.44	1713.2	1878.53	1381.22	1907.47	1819.63	1668.41	2209.72	660.628	765.297
19	20492715	20643466	150751	+	Aldh1a1	protein_coding	Aldh1a1	ensembl_havana	292.304	97.1307	16.7974	61.3163	195.234	47.6266	55.272	37.4141	61.0676	147.123	89.901
9	71215789	71296244	80455	+	Aldh1a2	protein_coding	Aldh1a2	ensembl_havana	3.10304	9.04448	0.01	0.01	0.01	0.01	0.01	0.879863	1.94834	0.01	0.01
7	66390890	66427518	36628	-	Aldh1a3	protein_coding	Aldh1a3	ensembl_havana	1.55652	3.02149	15.0303	8.24516	19.5324	0.01	23.1196	34.8045	27.1467	0.01	0.01
19	20692953	20727563	34610	-	Aldh1a7	protein_coding	Aldh1a7	ensembl_havana	6.19609	1.51575	1.77709	0.01	0.01	5.61195	17.091	0.01	0.01	29.1549	32.8081
4	45799022	45804605	5583	+	Aldh1b1	protein_coding	Aldh1b1	ensembl_havana	756.259	586.498	465.639	973.59	495.391	968.214	1344.38	1293.5	1195	786.924	581.872
6	90486427	90600204	113777	+	Aldh1l1	protein_coding	Aldh1l1	ensembl_havana	9.28913	88.0961	31.8177	97.917	185.473	136.324	136.658	150.496	149.262	61.0756	0.01
10	83487450	83534141	46691	-	Aldh1l2	protein_coding	Aldh1l2	ensembl_havana	2.32978	19.661	20.3316	21.7697	4.8906	17.869	1.01476	7.1521	18.723	0.01	193.506
5	121566027	121593825	27798	-	Aldh2	protein_coding	Aldh2	ensembl_havana	4127.67	2546.2	5109.55	4652	2242.64	4816.79	5624.61	4946.97	4656.85	9627.68	5572
11	61207537	61218422	10885	+	Aldh3a1	protein_coding	Aldh3a1	ensembl_havana	0.01	3.02149	3.54419	3.67007	0.01	4.67829	0.01	0.01	0.01	0.01	0.01
11	61223417	61267465	44048	-	Aldh3a2	protein_coding	Aldh3a2	ensembl_havana	1490.08	1085.66	978.984	909.54	934.646	887.919	923.386	835.075	960.459	1596.03	1353.23
19	3913491	3929809	16318	-	Aldh3b1	protein_coding	Aldh3b1	ensembl_havana	181.726	170.912	105.152	282.751	136.667	356.668	592.821	436.681	430.321	1695.97	1438.27
19	3972328	3981647	9319	+	Aldh3b2	protein_coding	Aldh3b2	ensembl_havana	0.01	24.8548	26.0775	0.01	0.01	1.87732	8.04811	15.6675	9.47901	1.39785	1.22474
19	3958645	3972104	13459	+	Aldh3b3	protein_coding	Aldh3b3	ensembl_havana	0.01	16.5732	15.4693	0.01	39.0548	3.74464	11.0624	17.4073	5.07853	0.01	0.01
4	139622866	139649691	26825	+	Aldh4a1	protein_coding	Aldh4a1	ensembl_havana	7.74261	229.289	207.644	233.34	92.7414	232.491	239.144	187.484	182.214	724.467	543
13	24907579	24937662	30083	-	Aldh5a1	protein_coding	Aldh5a1	ensembl_havana	131.268	28.3678	36.0996	89.3587	0.01	70.8367	19.1005	9.87963	19.3934	0.01	0.01
12	84430717	84451005	20288	-	Aldh6a1	protein_coding	Aldh6a1	ensembl_havana	229.834	296.367	315.24	176.498	73.219	171.197	138.955	188.397	184.828	154.062	172.504
18	56509687	56572952	63265	-	Aldh7a1	protein_coding	Aldh7a1	ensembl_havana	203.612	374.596	645.693	258.429	234.279	338.952	295.066	269.667	340.724	163.777	604.951
10	21377291	21396586	19295	+	Aldh8a1	protein_coding	Aldh8a1	ensembl_havana	0.783261	3.02149	0.01	0.925018	0.01	0.01	9.05287	4.35932	2.91751	0.01	0.01
1	167349991	167368533	18542	+	Aldh9a1	protein_coding	Aldh9a1	ensembl_havana	1882.9	1730.86	1656.66	1621.42	2315.86	1705.81	1432.8	1321.33	1566.19	1518.32	1144.3
7	126795234	126809109	13875	-	Aldoa	protein_coding	Aldoa	ensembl_havana | havana	6730	3674.83	4218.94	5117.53	2418.34	5112.67	2988.13	2209.45	3163.19	6503.55	6333.36
4	72850583	72852635	2052	-	Aldoart1	protein_coding	Aldoart1	ensembl_havana	72.6045	37.6589	46.838	70.1555	39.942	70.4551	46.2668	16.9233	44.6585	97.9407	118.001
12	55565239	55566897	1658	+	Aldoart2	protein_coding	Aldoart2	ensembl_havana	1.55776	9.04448	2.66064	0.01	0.01	0.01	2.3537	0.879863	6.35007	0.01	0.01
4	49535995	49549547	13552	-	Aldob	protein_coding	Aldob	ensembl_havana	0.01	4.52724	0.01	0.01	0.01	0.01	3.02429	3.48945	1.94834	0.01	0.01
11	78322968	78327782	4814	+	Aldoc	protein_coding	Aldoc	ensembl_havana	106.72	89.6019	28.2835	34.7807	75.6593	18.6832	41.2053	47.8525	47.4993	351.137	249.032
16	5233621	5244913	11292	+	Alg1	protein_coding	Alg1	ensembl_havana	373.9	418.638	327.302	294.539	664.59	314.171	306.674	216.342	282.471	346.915	553.144
15	90224311	90233472	9161	+	Alg10b	protein_coding	Alg10b	ensembl_havana	2352.32	1994.43	1865.16	2029.54	1637.45	2106.36	2043.74	2312.16	2188.41	1802.85	1938.75
8	22060721	22071628	10907	+	Alg11	protein_coding	Alg11	ensembl_havana	661.919	510.46	460.336	431.898	209.876	418.29	514.449	566.291	568.913	466.329	789.591
15	88805244	88819319	14075	-	Alg12	protein_coding	Alg12	ensembl_havana	246.68	182.958	237.684	236.085	305.047	271.704	236.129	216.606	285.916	527.395	635.32
X	144317804	144374451	56647	+	Alg13	protein_coding	Alg13	ensembl_havana	287.663	315.464	352.545	297.391	187.913	327.724	345.649	371.442	402.215	324.768	132.417
3	121291773	121363095	71322	+	Alg14	protein_coding	Alg14	ensembl_havana	69.6035	64.7571	81.2963	107.982	92.7414	118.585	168.81	148.757	172.522	13.8885	236.885
4	47465067	47474334	9267	-	Alg2	protein_coding	Alg2	ensembl_havana	1058.6	922.279	1167.18	839.082	641.809	897.257	824.921	886.401	911.03	1211.61	1124.86
16	20605374	20611736	6362	-	Alg3	protein_coding	Alg3	ensembl_havana	303.155	205.579	229.732	304.859	165.95	299.714	154.744	124.4	251.025	288.684	87.4715
3	54735539	54751319	15780	+	Alg5	protein_coding	Alg5	ensembl_havana	513.457	362.896	338.408	427.323	292.846	374.408	280.339	278.366	314.022	370.567	625.604
4	99715664	99763461	47797	+	Alg6	protein_coding	Alg6	ensembl_havana	303.128	295.889	386.12	473.074	456.346	431.36	261.249	254.01	292.699	217.903	173.718
7	97371606	97392186	20580	+	Alg8	protein_coding	Alg8	ensembl_havana	472.473	425.383	491.262	641.438	392.898	602.22	380.816	413.195	665.831	242.885	454.324
9	50775019	50843543	68524	+	Alg9	protein_coding	Alg9	ensembl_havana	708.376	475.84	521.098	575.896	580.802	625.436	750.658	577.428	692.715	472.847	501.698
17	71868972	72604628	735656	-	Alk	protein_coding	Alk	ensembl_havana	18.5683	138.539	1.77709	206.804	378.256	176.472	76.372	46.9826	59.1293	0.01	0.01
1	6359218	6394732	35514	+	Alkal1	protein_coding	Alkal1	ensembl_havana	0.01	0.01	0.01	0.01	0.01	0.01	0.01	0.01	0.01	242.885	75.324
12	30884322	30893855	9533	+	Alkal2	protein_coding	Alkal2	ensembl_havana	10.6459	0.01	4.59605	2.75506	0.01	6.54561	0.01	1.86374	0.01	0.01	0.01
12	87425840	87444018	18178	-	Alkbh1	protein_coding	Alkbh1	ensembl_havana	1655.09	1736.14	1919.96	1644.29	1766.79	1765.56	1242.9	1106.48	1540.99	1172.75	2265.51
5	114123926	114128219	4293	-	Alkbh2	protein_coding	Alkbh2	ensembl_havana	54.2126	91.0787	101.65	64.1188	237.217	66.2457	67.0816	55.7804	54.9153	98.5476	102.661
2	93980550	94010808	30258	-	Alkbh3	protein_coding	Alkbh3	ensembl_havana	823.534	708.464	604.356	609.412	1164.03	619.027	538.563	629.79	658.076	324.768	570.939
2	93980034	93983576	3542	+	Alkbh3os1	antisense	Alkbh3os1	ensembl_havana	35.58	33.1365	47.7216	25.6305	0.01	29.8871	16.0862	20.8867	5.82502	0.01	65.6061
5	136136146	136141616	5470	+	Alkbh4	protein_coding	Alkbh4	ensembl_havana	292.303	306.429	337.525	372.423	490.51	347.331	257.229	259.229	234.549	344.198	338.923
11	60536381	60558513	22132	+	Alkbh5	protein_coding	Alkbh5	ensembl_havana	3843.12	3656.72	2978.45	3854.07	6715.71	3884.03	5953.25	5695	5709.39	4083.08	4268.62
7	30308717	30314305	5588	+	Alkbh6	protein_coding	Alkbh6	ensembl_havana	462.355	401.291	366.683	335.822	256.241	317.393	280.339	278.243	321.774	376.118	340.138
17	56997339	56999323	1984	+	Alkbh7	protein_coding	Alkbh7	ensembl_havana	59.5511	61.7456	98.9673	98.832	65.8981	102.713	97.4721	98.3046	121.156	401.1	27.9491
9	3335140	3391155	56015	+	Alkbh8	protein_coding	Alkbh8	ensembl_havana	1292.13	1111.25	1211.35	1112.67	1320.21	1055.98	1100.23	1336.99	1248.3	395.549	381.439
6	85587531	85702754	115223	+	Alms1	protein_coding	Alms1	ensembl_havana	2017.55	1723.69	2266.76	2482.6	2520.84	2341.49	2226.48	2889.78	2804.8	686.999	570.94
6	85721925	85756527	34602	+	Alms1-ps1	unprocessed_pseudogene	Alms1-ps1	havana	2.64436	2.43379	0.01	3.0348	0.01	1.16157	0.01	3.72681	0.01	0.01	0.01
6	85774393	85804058	29665	+	Alms1-ps2	transcribed_unprocessed_pseudogene	Alms1-ps2	havana	2.68473	1.73939	2.20635	9.68066	0.01	11.1553	15.1568	14.5083	14.5259	0.01	0.01
11	70241457	70255354	13897	-	Alox12	protein_coding	Alox12	ensembl_havana	54.1383	6.03299	103.385	190.334	75.6593	174.604	5.03382	3.48945	7.76336	26.3792	69.2503
11	70315610	70322629	7019	-	Alox12e	protein_coding	Alox12e	ensembl_havana	0.01	7.53873	0.01	0.01	0.01	1.87732	3.02429	0.01	0.01	4.17356	0.01
11	70344152	70352032	7880	-	Alox15	protein_coding	Alox15	ensembl_havana	0.01	9.04448	9.72902	0.925018	26.8533	0.01	136.658	36.5443	36.8384	1172.75	167.644
6	116410077	116461179	51102	-	Alox5	protein_coding	Alox5	ensembl_havana	17.795	5.28011	9.72902	10.9902	43.9354	19.6168	257.23	86.9963	217.104	1135.27	511.417
5	149264767	149288154	23387	+	Alox5ap	protein_coding	Alox5ap	ensembl_havana	461.647	152.843	350.779	467.584	107.383	416.422	741.527	492.301	689.09	5791.61	4766.66
11	69183932	69197844	13912	-	Alox8	protein_coding	Alox8	ensembl_havana	2.32978	0.01	0.01	0.01	0.01	9.34659	2.01953	6.09904	0.979169	0.01	18.2311
11	69125896	69149116	23220	+	Aloxe3	protein_coding	Aloxe3	ensembl_havana	3.10304	1.51575	0.01	3.67007	9.7712	3.74464	21.11	2.61959	6.79419	0.01	0.01
3	127670310	127780528	110218	-	Alpk1	protein_coding	Alpk1	ensembl_havana	84.2954	251.47	387.003	373.338	461.227	353.868	556.65	649.798	485.564	606.502	525.994
18	65265529	65394067	128538	-	Alpk2	protein_coding	Alpk2	ensembl_havana	4.64956	4.52724	54.2141	11.8996	21.9727	24.3407	25.1291	3.48945	5.82502	145.735	138.491
7	81057600	81105613	48013	+	Alpk3	protein_coding	Alpk3	ensembl_havana	6.19609	69.2744	19.448	13.7353	0.01	13.0812	61.3006	42.6333	35.8693	43.0335	0.01
4	137741733	137796385	54652	-	Alpl	protein_coding	Alpl	ensembl_havana	3540	962.183	1137.14	3833.02	3594.57	3950.32	2348.14	1888.49	2196.15	16.6643	0.01
1	59162926	59237232	74306	-	Als2	protein_coding	Als2	ensembl_havana	354.937	812.342	522.187	369.677	512.473	442.564	512.439	574.859	490.41	2617.28	1976.4
9	110879870	110900531	20661	+	Als2cl	protein_coding	Als2cl	ensembl_havana	13.9287	775.887	897.31	295.735	7.3309	267.496	2805.22	1142.59	1547.45	4.17356	49.8145
10	102998707	103030216	31509	-	Alx1	protein_coding	Alx1	ensembl_havana	0.01	0.01	0.01	0.01	0.01	0.01	0.01	0.01	0.01	0.01	0.01
3	107595031	107605777	10746	+	Alx3	protein_coding	Alx3	ensembl_havana	0.01	0.01	0.01	0.01	0.01	0.01	0.01	0.01	0.01	0.01	0.01
2	93642384	93681340	38956	+	Alx4	protein_coding	Alx4	ensembl_havana	4.64956	5.28011	1.77709	7.33015	0.01	6.54561	5.03382	2.61959	3.88668	47.1971	0.01
11	120592121	120598366	6245	-	Alyref	protein_coding	Alyref	ensembl_havana	2129.57	2254.84	2121.33	2841.06	4028.96	2863.38	2297.85	2461.7	2818.23	1847.24	1228.12
1	171503478	171504751	1273	+	Alyref2	protein_coding	Alyref2	ensembl_havana	205.896	167.562	177.264	248.97	70.5061	259.46	165.661	173.269	181.04	372.735	552.401
15	10981756	10996627	14871	+	Amacr	protein_coding	Amacr	ensembl_havana	71.15	47.441	98.9673	60.4012	146.428	110.182	106.515	88.736	110.495	20.8278	127.558
2	91730134	91918850	188716	+	Ambra1	protein_coding	Ambra1	ensembl_havana	2870.36	3342.02	2878.62	2636.16	2547.69	2801.94	3274.54	3177.65	2943.37	3323.95	2530.32
18	64448685	64449690	1005	-	Amd-ps3	processed_pseudogene	Amd-ps3	havana	469.139	210.429	283.136	400.383	143.688	368.14	285.384	326.022	410.282	192.257	342.985
17	94803193	94803819	626	+	Amd-ps7	processed_pseudogene	Amd-ps7	havana	14.702	11.3031	3.54419	15.5653	0.01	5.61195	1.01476	4.35932	0.01	0.01	0.01
10	40287458	40302189	14731	-	Amd1	protein_coding	Amd1	ensembl_havana	2185.2	969.594	1147.95	1760.54	2082.13	1695.03	1333.39	1451.15	2218.38	800.495	841.441
10	35708675	35711893	3218	-	Amd2	protein_coding	Amd2	ensembl_havana	427.935	281.33	244.145	375.532	219.397	307.423	180.746	262.699	368.049	138.379	132.384
10	93523338	93540034	16696	-	Amdhd1	protein_coding	Amdhd1	ensembl_havana	0.01	0.01	11.4961	28.3756	2.4503	20.5505	59.2911	66.9895	53.3143	190.146	0.01
17	24155833	24163767	7934	-	Amdhd2	protein_coding	Amdhd2	ensembl_havana	599.287	648.987	553.111	593.857	1098.14	698.387	561.672	572.38	510.762	664.793	827.25
X	169176114	169187201	11087	-	Amelx	protein_coding	Amelx	ensembl_havana	0.01	0.01	0.01	0.01	0.01	3.74464	9.05287	0.01	0.01	18.0521	0.01
X	95420318	95444873	24555	-	Amer1	protein_coding	Amer1	ensembl_havana	2049.92	2150.97	1712.32	1277.38	2035.22	1294.06	1742.27	1964.16	1886.98	534.334	563.651
14	60373259	60388198	14939	+	Amer2	protein_coding	Amer2	ensembl_havana	0.01	8.29161	1.77709	0.01	0.01	0.01	52.2577	28.7155	38.7768	274.805	280.616
8	93971588	94012843	41255	-	Amfr	protein_coding	Amfr	ensembl_havana	2390.17	2131.4	1752.97	2207.94	2044.98	2385.49	2016.58	2246	1930.59	4484.13	3843.45
10	80805243	80807649	2406	+	Amh	protein_coding	Amh	ensembl_havana	11.6089	49.6997	38.8861	17.3953	2.4503	23.3515	28.1434	37.4141	23.2701	0.01	36.4523
15	102445367	102454634	9267	+	Amhr2	protein_coding	Amhr2	ensembl_havana	2.32978	2.26862	0.01	0.925018	0.01	1.87732	3.02429	2.61959	0.979169	0.01	0.01
3	108186335	108192287	5952	+	Amigo1	protein_coding	Amigo1	ensembl_havana	569.132	783.751	482.426	196.739	678.414	251.164	412.967	425.372	331.465	409.427	269.683
15	97244125	97247288	3163	-	Amigo2	protein_coding	Amigo2	ensembl_havana	17.0217	45.1824	96.3166	134.518	190.353	161.533	58.2863	48.7223	25.2084	0.01	0.01
9	108053159	108055702	2543	+	Amigo3	protein_coding	Amigo3	ensembl_havana	460.873	526.269	348.128	337.652	751.622	348.265	225.077	300.113	218.073	913.218	640.179
X	142851146	142966729	115583	-	Ammecr1	protein_coding	Ammecr1	ensembl_havana	1077.94	882.378	508.933	843.657	1290.93	847.772	1217.78	1462.25	1465.39	367.791	481.048
18	31759826	31782744	22918	+	Ammecr1l	protein_coding	Ammecr1l	ensembl_havana	1261.85	1067.66	1243.31	1165.16	1134.65	1141.25	1565.45	1510.26	1677.64	1181.5	1243.91
12	111271095	111276427	5332	+	Amn	protein_coding	Amn	ensembl_havana	0.01	0.01	2.66064	0.925018	17.0921	6.54561	1.01476	1.74973	0.01	0.01	0.01
6	149157147	149188713	31566	-	Amn1	protein_coding	Amn1	ensembl_havana	1133.61	1195.57	1440.19	1052.28	644.249	1056.91	913.34	894.229	819.927	774.433	991.241
X	145446425	145505182	58757	-	Amot	protein_coding	Amot	ensembl_havana	3.8763	196.51	172.302	97.9169	100.062	114.85	229.096	308.812	189.967	410.815	302.48
9	14541966	14645057	103091	-	Amotl1	protein_coding	Amotl1	ensembl_havana	5357.09	3202.77	4821.56	3868.67	2769.75	3701.08	2436.55	1759.75	2396.74	62.4635	252.677
9	102716672	102733419	16747	+	Amotl2	protein_coding	Amotl2	ensembl_havana	4.64956	56.4755	135.193	47.591	0.01	54.1622	22.1148	17.4073	10.6709	145.735	536.926
3	103074014	103099721	25707	+	Ampd1	protein_coding	Ampd1	ensembl_havana	4.64956	2.26862	3.54419	10.9902	0.01	3.74464	1.01476	0.01	0.01	0.01	0.01
3	108074062	108086652	12590	-	Ampd2	protein_coding	Ampd2	ensembl_havana	1793.27	2020.45	2395.37	2209.01	2918.49	2194.94	1768.58	1591.42	1923.56	1433.11	953.583
7	110768206	110812406	44200	+	Ampd3	protein_coding	Ampd3	ensembl_havana	228.122	216.152	562.714	486.81	616.879	463.516	514.225	396.256	373.141	1045.06	734.93
13	18948205	19150922	202717	+	Amph	protein_coding	Amph	ensembl_havana	71.9233	77.556	21.2151	222.359	0.01	194.211	0.01	0.01	2.91751	0.01	0.01
9	108296853	108302303	5450	+	Amt	protein_coding	Amt	ensembl_havana	63.4174	76.0502	60.9748	34.7807	80.5399	48.5603	38.191	65.2497	42.6535	22.2157	82.6125
3	113555710	113606700	50990	-	Amy1	protein_coding	Amy1	ensembl_havana	0.783261	2.26862	69.8103	4.58509	0.01	5.6138	0.01	0.01	0.01	0.01002	0.01
3	113529403	113532429	3026	-	Amy2a1	protein_coding	Amy2a1	havana	669.654	6.67385	3987.07	37.8456	5965.82	14.2658	0.01	0.01	0.01	0.01	0.01
3	113345055	113356659	11604	-	Amy2a2	protein_coding	Amy2a2	ensembl_havana	232.086	2.46842	1246.93	11.0652	1127.34	3.37825	0.01	0.01	0.01	0.01	0.01
3	113312455	113324053	11598	-	Amy2a3	protein_coding	Amy2a3	ensembl_havana	320.442	2.46842	1453.49	11.0652	2215.09	3.37825	0.01	0.01	0.01	0.01	0.01
3	113279843	113291450	11607	-	Amy2a4	protein_coding	Amy2a4	ensembl_havana	320.442	2.46842	1453.49	11.0652	2215.09	3.37825	0.01	0.01	0.01	0.01	0.01
3	113247178	113258838	11660	-	Amy2a5	protein_coding	Amy2a5	ensembl_havana	212.69	2.53412	1346.31	11.3606	1278.65	31.6487	0.01	0.01	0.01	0.01	0.01
3	113147656	113156728	9072	-	Amy2b	unprocessed_pseudogene	Amy2b	havana	1.60143	0.01	31.9817	0.01	46.3034	0.963932	0.01	0.01	0.01	0.01	0.01
5	140724127	140761440	37313	+	Amz1	protein_coding	Amz1	ensembl_havana	414.237	376.435	600.368	377.293	344.552	452.628	59.2133	32.32	86.8867	36.3106	100.604
11	109425946	109452814	26868	+	Amz2	protein_coding	Amz2	ensembl_havana	428.534	851.688	1008.6	725.145	439.596	676.119	605.119	666.091	518.98	1096.48	799.311
2	128610104	128687392	77288	-	Anapc1	protein_coding	Anapc1	ensembl_havana	6762.78	5890.54	5692.79	6554.17	4804.98	6437.46	6054.72	6584.84	7100.15	3290.62	4007.45
8	79711820	79779060	67240	+	Anapc10	protein_coding	Anapc10	ensembl_havana	219.534	119.909	114.871	132.688	129.346	95.2431	165.814	240.689	253.932	312.277	140.92
11	120598421	120608199	9778	+	Anapc11	protein_coding	Anapc11	ensembl_havana	316.274	618.119	1146.85	718.3	1081.06	791.751	512.441	501.921	634.814	1013.15	1445.56
9	102626296	102634426	8130	+	Anapc13	protein_coding	Anapc13	ensembl_havana	242.542	268.347	384.341	334.151	367.101	331.211	342.489	340.997	298.156	403.28	397.231
7	101863715	101901850	38135	+	Anapc15	protein_coding	Anapc15	ensembl_havana	646.385	704.604	483.469	613.391	273.122	613.692	660.565	563.762	602.79	356.631	626.817
10	95672991	95673452	461	-	Anapc15-ps	protein_coding	Anapc15-ps	ensembl_havana	37.245	50.1611	20.3316	31.2372	2.65165	27.273	20.3149	35.2313	42.1698	26.3792	27.9491
10	59987409	60003136	15727	-	Anapc16	protein_coding	Anapc16	ensembl_havana	1335.43	1183.53	1368.62	1204.18	754.062	1130.67	1101.23	1042.11	964.333	1157.48	951.154
2	25272478	25285916	13438	+	Anapc2	protein_coding	Anapc2	ensembl_havana	1717.41	2160.76	2097.56	2172.28	1849.76	2193.16	2476.74	2486.95	2254.31	1947.17	2071.15
5	52834012	52867798	33786	+	Anapc4	protein_coding	Anapc4	ensembl_havana	862.193	843.228	833.197	855.552	658.891	864.579	883.196	964.688	946.888	678.671	1113.93
5	122787459	122821340	33881	-	Anapc5	protein_coding	Anapc5	ensembl_havana	7905.04	7832.88	8373.46	8410.82	7950.5	7925.83	7345.84	7732.27	8480.22	5493.12	5061.85
5	122421693	122444913	23220	+	Anapc7	protein_coding	Anapc7	ensembl_havana	1682.62	1602.89	1520.6	1550.95	1400.74	1503.2	1944.23	2082.47	1837.54	1200.5	924.428
14	51091150	51102010	10860	+	Ang	protein_coding	Ang	ensembl_havana	66.5104	113.694	101.618	172.033	48.816	150.329	59.2911	42.7535	58.1602	0.01	0.01
14	51195324	51199149	3825	-	Ang2	protein_coding	Ang2	ensembl_havana	0.01	0.01	0.01	0.01	0.01	0.01	0.01	0.01	0.01	70.7906	116.625
12	86700502	86726461	25959	-	Angel1	protein_coding	Angel1	ensembl_havana	3.10304	71.533	201.459	110.727	51.2563	96.1769	147.71	80.9073	112.434	365.016	456.753
1	190925112	190946963	21851	+	Angel2	protein_coding	Angel2	ensembl_havana	2639.93	1764.75	2033.91	2073.45	1647.21	2111.95	2004.52	2081.58	2019.78	1448.93	1177.09
15	42424723	42676978	252255	-	Angpt1	protein_coding	Angpt1	ensembl_havana	6.19609	166.037	37.5046	121.152	36.6145	110.277	70.1508	71.8466	42.5467	112.426	188.295
8	18690263	18741563	51300	-	Angpt2	protein_coding	Angpt2	ensembl_havana	258.279	343.32	384.353	264.45	348.973	380.009	173.834	172.243	174.46	108.263	51.0292
2	151911210	151945338	34128	+	Angpt4	protein_coding	Angpt4	ensembl_havana	10.8357	27.1134	38.8861	36.6107	0.01	46.6929	19.1005	20.8867	14.5475	115.202	93.5452
1	156838562	156861079	22517	+	Angptl1	protein_coding	Angptl1	ensembl_havana	66.0595	43.5689	130.302	122.174	125.52	91.8961	14.4299	24.1563	13.8338	59.6877	15.8017
2	33216069	33247718	31649	+	Angptl2	protein_coding	Angptl2	ensembl_havana	424.531	524.01	1866.94	983.655	402.66	980.353	483.301	498.441	505.917	564.867	1138.22
4	99030954	99046112	15158	+	Angptl3	protein_coding	Angptl3	ensembl_havana	36.3533	8.29161	3.54419	4.58509	14.6518	11.2139	40.2006	7.83877	18.4242	0.01	15.8017
17	33773750	33781831	8081	-	Angptl4	protein_coding	Angptl4	ensembl_havana	72.6965	97.1306	174.952	103.407	104.943	98.9778	15.0815	8.70863	11.64	0.01	167.644
9	20873808	20879728	5920	-	Angptl6	protein_coding	Angptl6	ensembl_havana	24.5763	18.6743	35.5383	13.5261	38.1536	26.6454	3.215	16.2288	30.2642	73.5663	112.249
4	148495183	148500461	5278	-	Angptl7	protein_coding	Angptl7	ensembl_havana	739.247	1079.63	121.94	77.7866	317.249	87.7739	199.958	177.462	136.663	753.615	734.929
9	21835510	21837348	1838	+	Angptl8	protein_coding	Angptl8	ensembl_havana	7.74261	2.26862	3.54419	0.01	24.413	2.81098	3.02429	2.61959	0.01	0.01	0.01
15	27466677	27594910	128233	+	Ank	protein_coding	Ank	ensembl_havana	238.174	639.955	708.616	125.367	390.458	123.253	166.801	113.092	172.522	875.746	1090.85
8	22974844	23150498	175654	+	Ank1	protein_coding	Ank1	ensembl_havana	4677.03	30.8778	3.54419	1009.36	10525	891.732	559.662	250.531	389.891	2333	846.686
3	126921612	127499351	577739	-	Ank2	protein_coding	Ank2	ensembl_havana	63.4174	99.3893	208.527	140.008	214.756	152.196	35.1767	29.5853	24.2392	0.01	0.01
10	69398773	70027439	628666	+	Ank3	protein_coding	Ank3	ensembl_havana	3.10304	164.136	67.1596	60.4012	1266.53	82.172	0.01	0.01	0.01	0.01	54.6734
9	65488470	65520194	31724	-	Ankdd1a	protein_coding	Ankdd1a	ensembl_havana	0.01	9.79736	0.01	3.67007	0.01	1.87732	0.01	0.879863	0.01	0.01	0.01
13	96416134	96471268	55134	-	Ankdd1b	protein_coding	Ankdd1b	ensembl_havana	3.47215	6.98901	0.01	4.32729	0.01	3.82404	9.57188	13.1462	5.71029	58.7668	0.01
2	136501910	136562092	60182	+	Ankef1	protein_coding	Ankef1	ensembl_havana	0.01	2.26862	0.01	0.01	0.01	0.01	0.01	0.01	0.01	0.01	0.01
11	72690006	72772147	82141	+	Ankfy1	protein_coding	Ankfy1	ensembl_havana	5734.39	4265.86	3107.44	4284.1	3865.45	4026.94	6701.12	7012.24	6201.6	4155.27	3566.55
18	36559987	36658914	98927	+	Ankhd1	protein_coding	Ankhd1	ensembl_havana	4861.83	3535.6	3780.47	4034.1	3867.81	4128.63	4775.77	5119.71	4756.25	3918.43	4702.16
5	3690000	3802926	112926	-	Ankib1	protein_coding	Ankib1	ensembl_havana	2652.28	2181.83	1746.78	2030.43	1822.92	2111.95	2401.4	2266.86	2316.33	2859	2379.69
8	71406010	71409905	3895	+	Ankle1	protein_coding	Ankle1	ensembl_havana	602.379	742.342	1068.22	1033.98	2210.93	1264.19	1018.84	1032.53	1086.45	184.595	329.205
5	110231004	110256652	25648	+	Ankle2	protein_coding	Ankle2	ensembl_havana	1749.44	1803.74	2708.89	2302.75	3115.9	2138.72	2188.44	2318.07	2282.11	3797.17	3584.71
1	92859803	92902907	43104	-	Ankmy1	protein_coding	Ankmy1	ensembl_havana	3.10304	68.9598	5.1708	11.7206	0.01	0.943659	11.0624	22.939	8.78974	12.5007	32.8081
12	36157114	36197292	40178	+	Ankmy2	protein_coding	Ankmy2	ensembl_havana	658.057	642.965	587.569	482.225	456.346	523.793	795.783	904.667	850.94	824.396	881.913
13	98263074	98274755	11681	+	Ankra2	protein_coding	Ankra2	ensembl_havana	423.757	484.108	405.558	366.017	412.421	312.786	362.73	354.914	358.603	616.217	388.728
19	36111961	36120100	8139	-	Ankrd1	protein_coding	Ankrd1	ensembl_havana	0.01	3.77437	1.77709	0.01	0.01	0.01	0.01	0.01	0.01	0.01	0.01
8	11611583	11635758	24175	-	Ankrd10	protein_coding	Ankrd10	ensembl_havana	3345.14	3643.14	3817.84	3699.41	3055.26	3575.91	3028.36	3114.13	3300.02	2648.03	3085.47
8	122883822	123042278	158456	-	Ankrd11	protein_coding	Ankrd11	ensembl_havana	9600.82	12956	13838.6	12983.8	13838.8	13188.7	14208	15220	13040.1	10127.2	10003.3
17	65965698	66077090	111392	-	Ankrd12	protein_coding	Ankrd12	ensembl_havana	2708.93	1832.05	1798.74	1645.09	1911.14	1565.65	2028.98	2319.9	1934.82	1976.76	1409.34
5	114774677	114806201	31524	+	Ankrd13a	protein_coding	Ankrd13a	ensembl_havana	5735.11	6749.8	5443.52	7694.55	6229.23	7875.89	9360.97	9209.83	9189.08	7105.95	6016.63
11	77470485	77489679	19194	-	Ankrd13b	protein_coding	Ankrd13b	ensembl_havana	379.681	448.722	929.504	532.552	251.361	555.538	233.115	188.77	290.761	109.651	139.705
3	157947239	158008035	60796	+	Ankrd13c	protein_coding	Ankrd13c	ensembl_havana	1783.15	1772.28	1210.47	1583.91	1927.85	1703.95	2278.82	2278.18	2258.18	1682.09	1034.97
19	4270180	4283138	12958	-	Ankrd13d	protein_coding	Ankrd13d	ensembl_havana	534.334	1818.2	1642.51	994.639	1029.82	990.622	657.124	625.441	544.684	220.679	185.866
2	11777876	11790330	12454	+	Ankrd16	protein_coding	Ankrd16	ensembl_havana	1698.09	2040.3	1604.53	1414.63	2008.38	1491.06	1012.81	1209.12	1016.67	1108.91	1559.73
5	90227166	90366578	139412	-	Ankrd17	protein_coding	Ankrd17	ensembl_havana	9647.89	7866.07	7513.73	7516.95	6444.83	7905.2	8604.94	9928.6	9687.72	5751.26	5527.1
[truncated: 24,458 more rows]

## Sheet: Supplementary_Table3
Gene_Symbol	Cd19	Ptprc	Cd93	Klrb1	Itgam	Spn	Enpep	Cd24a	Rag1	Rag2	Tfrc	Ebf1	Flt3	Il7r	Cd79a	Runx2	Irf8	Bst2	Tyrobp	Clec12a	Cd300a	Cd7	Chdh	Mycl	Vpreb1	Kit	Bok	Ifitm2	Ifitm3	Igll1	Pax5	Lef1	Mme	Dntt	Cd4	Cd8a	Ly6a	Dnmt1	Cd34	Arpp21	Tbxa2r	Ttll11	Ankrd33b	Smtnl2	Mgst2	Bub1	Dlgap1	Neil3	Sgo1
8650_Rag1KO_BCP-ALL	13753.9	5900.11	3298.74	42.5393	29.3938	4034.9	54211.6	19398.4	1658.65	321.686	15996.5	27132.3	17.795	3458.03	14395	38.2263	4230.52	1294.45	109.04	49.4987	164.714	10.8356	5.42282	12.3822	9897.4	1936.25	571.45	1286.71	625.578	13285.6	32913.1	3922.54	1.55652	1058.59	54.1383	17.795	759.351	5985.92	11.6089	138.424	163.168	247.454	623.259	2.32978	1826.45	842.091	27.8474	1050.87	613.979
8656_Rag1KO_BCP-ALL	10113.6	12673.2	12701	26.3606	73.7916	5093.1	26860.9	13260.3	4805.6	413.335	3868.15	22499.2	23.3491	4780.16	11583	70.7801	4025.66	428.395	71.533	45.9353	79.8146	21.0905	2122.45	23.3491	4636.9	3038.61	546.597	803.326	238.671	7492.9	20405.2	11677.8	42.9238	4697.9	1105.23	3251.65	192.746	8062.09	27.1135	5458.53	461.521	500.673	1142.12	329.768	1279.89	700.936	14.3146	1401.86	632.424
8658_Rag1KO_BCP-ALL	12784.8	10470.9	25555.7	0.01	312.784	11482.9	119.289	6235.13	6532.96	441.537	6908.4	31586.9	509.817	6693.65	7579.73	37.8476	1548.86	363.148	50.3722	164.35	60.9747	1.77709	0.893547	105.152	6132.76	1853.69	500.097	2118.74	212.945	14262.1	64341.4	5046.84	28.2835	3.54419	38.0025	0.01	54.79	5769.51	57.2687	217.363	2357.35	29.1671	35.3519	1659.31	69.8102	638.814	14.1468	1479.95	599.939
8660_Rag1KO_BCP-ALL	14952.6	7386.91	28243	2.75506	249.81	9173.84	11464.3	14462.6	7252.45	673.667	9480.96	28798.6	940.65	7594.89	13977.7	78.2858	3865.96	571.896	71.3814	205.889	99.747	7.33015	3.55399	4.58509	7613.62	1296.6	603.007	1538.11	885.748	11119.3	45253.9	5692.1	11.9052	1042.22	53.9961	0.01	667.973	11170.9	107.982	1939.85	2180.53	348.632	441.963	254.385	498.695	1109.01	6.41513	1671.75	821.697
8661_Rag1KO_BCP-ALL	20044.1	3216.32	6061.71	4.8906	92.7414	4526.77	13370.3	16645.1	4612.18	717.458	17960.2	39354.1	2.4503	4517.05	5646.86	0.01	3750.74	488.07	161.07	61.0175	78.0996	0.01	17.0921	0.01	8799.76	1644.77	427.062	161.07	378.256	8475.14	25957	6528.61	46.3757	693.054	195.234	14.6518	97.622	9370.7	39.0548	571.04	405.1	148.868	1068.86	253.801	1203.08	675.973	0.01	3108.94	580.801
8662_Rag1KO_BCP-ALL	15195.1	7437.58	28200.2	12.1476	237.045	8863.24	11537.5	14470.4	7207.86	636.765	9417.05	29992.8	1058.78	7464.59	13701.5	60.6978	3974.6	523.793	42.9583	192.344	111.115	2.81098	0.01	11.2139	7459.8	1266.98	658.24	1506.88	927.133	10970.3	45545.8	5870.69	5.61195	1066.25	63.4988	0.943659	628.364	11210.4	52.2949	2005.7	1886.9	348.266	540.6	267.97	570.476	1155.88	9.34659	1702.07	837.502
Rag1KO_CD19+B220+_Pool1	18055.4	6418.31	27087.4	26.1339	2068.86	9701.15	5327.28	18710.3	22824.2	2906.11	3329.81	32636.1	164.791	4689.22	23084.8	261.248	6559.19	315.506	206.991	265.268	61.3006	26.1339	96.1015	42.2101	21691.2	1301.18	394.882	1671.94	438.087	23841.1	32713.3	31695.6	4.02906	30235.2	14.0767	2.01953	67.3291	11249.6	31.1577	10314.9	1533.28	1567.46	9929.41	7256.83	2620.43	1116.3	26.1339	1522.23	819.897
Rag1KO_CD19+B220+_Pool2	18126.6	7318.91	30004.2	26.9758	1145.62	9934.09	4617.98	19792.2	31048.9	3453.81	3506.4	38368.5	174.852	6060.62	21890.2	214.866	4143.99	314.9	56.5511	116.572	28.7155	1.74973	29.292	18.2771	17258.3	1526.62	371.442	1532.71	535.846	24424.2	33953.4	26516.3	0.01	32739.6	22.6264	1.74973	161.805	11618.4	10.4484	10792.7	1377.87	1426.58	8958.28	6862.71	3128.04	1454.42	13.9278	1842.38	1036.89
Rag1KO_CD19+B220+_Pool3	15442	6628.03	24864.1	20.3626	1715.48	9780.14	3640.18	17632.9	19223.5	2511.52	4256.53	31153.8	326.62	5544.67	19762.6	309.267	4708.17	401.246	181.245	253.933	35.8693	3.88668	63.877	19.3934	16517	1569.09	412.876	1833.66	559.221	20747.9	28793.5	25874.4	0.01	32071.7	13.5784	0.979169	224.857	13204.1	26.1776	9527.94	1382.06	1422.75	7721.44	5102.79	2808.66	1508.03	6.79419	1660.2	1314.2
Rag1KO_B220+_Pool1	134.632	30532.9	2140.08	0.01	4500.8	13869.1	176.268	6574.28	811.905	40.2578	6263.34	581.521	5066.99	3816.62	562.091	40318.2	92993.4	15809.1	15007.4	5555.51	1865.29	8277.38	11223.3	5854.02	590.37	820.232	0.01	1126.95	843.826	376.119	1373.99	483.157	0.01	4028.9	13917.5	850.765	3375.21	4119.07	378.894	609.278	1938.82	108.263	435.796	15.2764	739.736	149.898	0.01	365.016	273.417
Rag1KO_B220+_Pool3	82.6125	31388.7	1954.53	0.01	3385.45	13832.3	72.8946	3646.67	717.923	63.1766	5913.48	730.07	5036.33	3759.63	615.885	35526.6	79135.6	16626.2	21083.8	4433.77	1164.95	8426.52	8560.84	3811.93	507.337	563.649	0.01	858.828	829.679	478.619	781.729	137.819	402.09	4538.31	13697.1	1331.36	6050.57	4445.85	183.436	233.241	1089.64	82.6125	210.16	0.01	811.459	293.978	0.01	246.603	338.923
[truncated: 16 more columns]

## Sheet: Supplementary_Table4
SampleName	Chr	Start	End	REF	ALT	Gene_Name	CustomGeneList	baitRegion	HGVS.c	HGVS.p	Feature_ID	Gene_ID	Annotation	Annotation_Impact	Feature_Type	Transcript_BioType	DP_NORMAL	AD_NORMAL.2	AF_NORMAL	DP_TUMOR	AD_TUMOR.2	AF_TUMOR	FILTER	LOG_FISHER
10R_8661_BM_DNA_vs_10R_8661_Tail_DNA	chr1	4347459	4347459	C	G	Rp1		TRUE	c.3429G>C	p.Ser1143Ser	NM_011283.2	Rp1	synonymous_variant	LOW	transcript	protein_coding	288	1	0.003806	223	51	0.232	PASS	5.86883
10R_8661_BM_DNA_vs_10R_8661_Tail_DNA	chr1	4839475	4839475	C	G	Lypla1		TRUE	c.449C>G	p.Ala150Gly	NM_008866.3	Lypla1	missense_variant	MODERATE	transcript	protein_coding	105	0	0.011	120	50	0.429	PASS	6.13206
Aplan-10R-8660-Spl_vs_Aplan-10R-8660-Tail	chr1	4923973	4923973	C	T	Rgs20		TRUE	c.485G>A	p.Arg162Gln	NM_001177795.1	Rgs20	missense_variant	MODERATE	transcript	protein_coding	9	0	0.1	19	5	0.252	PASS	0.84177
Aplan-10R-8659-Spl_vs_Aplan-10R-8659-Tail	chr1	6916822	6916822	C	G	St18-Pcmtd1		TRUE	n.6916822C>G		St18-Pcmtd1	St18-Pcmtd1	intergenic_region	MODIFIER	intergenic_region		130	0	0.00951	164	14	0.088	PASS	3.43427
Aplan-10R-8660-Thy_vs_Aplan-10R-8660-Tail	chr1	7120447	7120447	C	G	Pcmtd1		TRUE	c.139C>G	p.Arg47Gly	NM_183028.3	Pcmtd1	missense_variant	MODERATE	transcript	protein_coding	51	0	0.022	63	7	0.122	PASS	1.78888
Aplan-10R-8660-Thy_vs_Aplan-10R-8660-Tail	chr1	7163264	7163264	G	C	Pcmtd1		TRUE	c.599G>C	p.Arg200Pro	NM_183028.3	Pcmtd1	missense_variant	MODERATE	transcript	protein_coding	92	0	0.013	66	7	0.116	PASS	2.73822
Aplan-10R-8660-Thy_vs_Aplan-10R-8660-Tail	chr1	7163337	7163337	G	C	Pcmtd1		TRUE	c.672G>C	p.Lys224Asn	NM_183028.3	Pcmtd1	missense_variant	MODERATE	transcript	protein_coding	95	0	0.013	74	8	0.129	PASS	2.96637
Aplan-10R-8664-Spl_vs_Aplan-10R-8664-Tail	chr1	7177855	7177855	C	G	Pcmtd1		TRUE	c.*7973C>G		NM_183028.3	Pcmtd1	downstream_gene_variant	MODIFIER	transcript	protein_coding	47	0	0.028	62	14	0.236	PASS	3.62361
10R_8656_BM_DNA_vs_10R_8656_Tail_DNA	chr1	7178068	7178068	C	G	Pcmtd1		TRUE	c.*8186C>G		NM_183028.3	Pcmtd1	downstream_gene_variant	MODIFIER	transcript	protein_coding	87	0	0.011	97	52	0.527	PASS	5.85994
Aplan-10R-8660-Thy_vs_Aplan-10R-8660-Tail	chr1	7178212	7178212	G	C	Pcmtd1		TRUE	c.*8330G>C		NM_183028.3	Pcmtd1	downstream_gene_variant	MODIFIER	transcript	protein_coding	38	0	0.028	55	10	0.156	PASS	2.31981
Aplan-10R-8664-Spl_vs_Aplan-10R-8664-Tail	chr1	8792202	8792202	G	C	Sntg1		TRUE	c.28-9305C>G		NM_001290393.1	Sntg1	intron_variant	MODIFIER	transcript	protein_coding	21	0	0.049	25	12	0.458	PASS	3.85016
10R_8658_BM_DNA_vs_10R_8658_Tail_DNA	chr1	9545649	9545649	G	C	Rrs1		TRUE	c.126G>C	p.Ser42Ser	NM_021511.2	Rrs1	synonymous_variant	LOW	transcript	protein_coding	14	0	0.067	21	6	0.277	PASS	1.21337
10R_8658_BM_DNA_vs_10R_8658_Tail_DNA	chr1	9545972	9545972	G	C	Rrs1		TRUE	c.449G>C	p.Arg150Pro	NM_021511.2	Rrs1	missense_variant	MODERATE	transcript	protein_coding	47	0	0.024	52	8	0.163	PASS	2.20534
10R_8658_BM_DNA_vs_10R_8658_Tail_DNA	chr1	9546236	9546236	G	C	Rrs1		TRUE	c.713G>C	p.Arg238Pro	NM_021511.2	Rrs1	missense_variant	MODERATE	transcript	protein_coding	86	0	0.013	90	11	0.144	PASS	3.14099
Aplan-10R-8659-Spl_vs_Aplan-10R-8659-Tail	chr1	9687586	9687586	C	G	Mybl1		TRUE	c.487G>C	p.Glu163Gln	NM_008651.3	Mybl1	missense_variant	MODERATE	transcript	protein_coding	84	0	0.013	101	35	0.379	PASS	6.04015
Aplan-10R-8664-Spl_vs_Aplan-10R-8664-Tail	chr1	9745708	9745708	G	A	Vcpip1		TRUE	c.2449C>T	p.Arg817*	NM_173443.3	Vcpip1	stop_gained	HIGH	transcript	protein_coding	38	1	0.056	79	22	0.29	PASS	3.04547
10R_8658_BM_DNA_vs_10R_8658_Tail_DNA	chr1	9942520	9942520	G	C	Mcmdc2		TRUE	c.*1976G>C		NM_177722.3	Mcmdc2	downstream_gene_variant	MODIFIER	transcript	protein_coding	196	0	0.006649	228	99	0.431	PASS	5.74333
Aplan-10R-8659-Spl_vs_Aplan-10R-8659-Tail	chr1	10047520	10047520	C	G	Cspp1		TRUE	c.196C>G	p.Pro66Ala	NM_026493.3	Cspp1	missense_variant	MODERATE	transcript	protein_coding	75	0	0.017	57	22	0.374	PASS	5.85808
Aplan-10R-8659-Spl_vs_Aplan-10R-8659-Tail	chr1	10065347	10065347	C	G	Cspp1		TRUE	c.412C>G	p.Arg138Gly	NM_026493.3	Cspp1	missense_variant	MODERATE	transcript	protein_coding	112	0	0.011	105	42	0.432	PASS	6.19595
Aplan-10R-8660-Thy_vs_Aplan-10R-8660-Tail	chr1	10066696	10066696	C	G	Cspp1		TRUE	c.757C>G	p.Arg253Gly	NM_026493.3	Cspp1	missense_variant	MODERATE	transcript	protein_coding	60	0	0.019	58	14	0.265	PASS	4.7113
10R_8658_BM_DNA_vs_10R_8658_Tail_DNA	chr1	10134158	10134158	G	C	Cspp1		TRUE	c.3310G>C	p.Asp1104His	NM_026493.3	Cspp1	missense_variant	MODERATE	transcript	protein_coding	152	6	0.042	174	85	0.482	PASS	5.70522
Aplan-10R-8659-Spl_vs_Aplan-10R-8659-Tail	chr1	10136023	10136023	C	T	Cspp1		TRUE	c.3472C>T	p.Arg1158Cys	NM_026493.3	Cspp1	missense_variant	MODERATE	transcript	protein_coding	66	0	0.018	48	11	0.225	PASS	4.45451
10R_8658_BM_DNA_vs_10R_8658_Tail_DNA	chr1	10215869	10215869	G	C	Arfgef1		TRUE	c.280C>G	p.Arg94Gly	NM_001102430.1	Arfgef1	missense_variant	MODERATE	transcript	protein_coding	127	4	0.039	123	60	0.495	PASS	5.62005
10R_8656_BM_DNA_vs_10R_8656_Tail_DNA	chr1	10481041	10481041	G	C	Cpa6		TRUE	c.507C>G	p.Tyr169*	NM_177834.4	Cpa6	stop_gained	HIGH	transcript	protein_coding	144	0	0.008828	150	62	0.429	PASS	6.16566
10R_8661_BM_DNA_vs_10R_8661_Tail_DNA	chr1	10483973	10483973	G	C	Cpa6		TRUE	c.408C>G	p.Tyr136*	NM_177834.4	Cpa6	stop_gained	HIGH	transcript	protein_coding	229	0	0.004993	233	47	0.209	PASS	5.73094
10R_8661_BM_DNA_vs_10R_8661_Tail_DNA	chr1	10806226	10806226	C	G	Mir467e		TRUE	n.17+59612G>C		NR_030645.1	Mir467e	intron_variant	MODIFIER	transcript	pseudogene	120	0	0.009393	83	6	0.084	PASS	2.3784
Aplan-10R-8659-Spl_vs_Aplan-10R-8659-Tail	chr1	11107743	11107743	C	G	Prex2		TRUE	c.1060C>G	p.Arg354Gly	NM_029525.1	Prex2	missense_variant	MODERATE	transcript	protein_coding	58	0	0.02	66	21	0.302	PASS	6.14268
10R_8656_BM_DNA_vs_10R_8656_Tail_DNA	chr1	11588483	11588483	C	G	A830018L16Rik		TRUE	c.617C>G	p.Pro206Arg	NM_001160369.2	A830018L16Rik	missense_variant	MODERATE	transcript	protein_coding	64	0	0.019	75	42	0.563	PASS	6.13013
10R_8661_BM_DNA_vs_10R_8661_Tail_DNA	chr1	11588490	11588490	G	C	A830018L16Rik		TRUE	c.624G>C	p.Pro208Pro	NM_001160369.2	A830018L16Rik	synonymous_variant	LOW	transcript	protein_coding	88	0	0.014	58	20	0.333	PASS	6.05164
10R_8658_BM_DNA_vs_10R_8658_Tail_DNA	chr1	12818443	12818443	C	G	Sulf1		TRUE	c.951C>G	p.His317Gln	NM_001198565.1	Sulf1	missense_variant	MODERATE	transcript	protein_coding	144	1	0.017	203	22	0.111	PASS	4.05714
10R_8656_BM_DNA_vs_10R_8656_Tail_DNA	chr1	12859487	12859487	G	C	Sulf1		TRUE	c.*645G>C		NM_001198565.1	Sulf1	3_prime_UTR_variant	MODIFIER	transcript	protein_coding	98	2	0.026	96	41	0.398	PASS	6.20159
Aplan-10R-8660-Thy_vs_Aplan-10R-8660-Tail	chr1	12879297	12879297	C	G	Slco5a1		TRUE	c.1868G>C	p.Arg623Pro	NM_172841.2	Slco5a1	missense_variant	MODERATE	transcript	protein_coding	52	0	0.022	51	15	0.349	PASS	5.10735
10R_8661_BM_DNA_vs_10R_8661_Tail_DNA	chr1	12989722	12989722	C	G	Slco5a1		TRUE	c.774G>C	p.Ser258Ser	NM_172841.2	Slco5a1	synonymous_variant	LOW	transcript	protein_coding	171	0	0.006251	134	41	0.289	PASS	6.07383
Aplan-10R-8662-Spl_vs_Aplan-10R-8662-Tail	chr1	12990061	12990061	C	G	Slco5a1		TRUE	c.435G>C	p.Ala145Ala	NM_172841.2	Slco5a1	synonymous_variant	LOW	transcript	protein_coding	38	0	0.029	78	14	0.194	PASS	2.35244
Aplan-10R-8660-Spl_vs_Aplan-10R-8660-Tail	chr1	13118762	13118762	C	G	Prdm14		TRUE	c.1356+1G>C		NM_001081209.2	Prdm14	splice_donor_variant&intron_variant	HIGH	transcript	protein_coding	22	1	0.06	35	5	0.125	PASS	0.410122
Aplan-10R-8660-Thy_vs_Aplan-10R-8660-Tail	chr1	13122598	13122598	C	G	Prdm14		TRUE	c.916G>C	p.Asp306His	NM_001081209.2	Prdm14	missense_variant	MODERATE	transcript	protein_coding	37	0	0.033	60	21	0.37	PASS	4.78513
10R_8656_BM_DNA_vs_10R_8656_Tail_DNA	chr1	13786889	13786889	G	C	Gm5523		TRUE	n.41C>G		NR_004447.1	Gm5523	non_coding_transcript_exon_variant	MODIFIER	transcript	pseudogene	328	0	0.003696	358	153	0.431	PASS	5.61042
Aplan-10R-8659-Spl_vs_Aplan-10R-8659-Tail	chr1	14179467	14179467	C	G	Eya1		TRUE	c.1695+13G>C		NM_001310459.1	Eya1	intron_variant	MODIFIER	transcript	protein_coding	108	0	0.011	110	35	0.316	PASS	6.28272
10R_8656_BM_DNA_vs_10R_8656_Tail_DNA	chr1	14231462	14231462	C	G	Eya1		TRUE	c.914G>C	p.Arg305Pro	NM_001310459.1	Eya1	missense_variant	MODERATE	transcript	protein_coding	118	0	0.009926	141	66	0.441	PASS	5.79058
10R_8656_BM_DNA_vs_10R_8656_Tail_DNA	chr1	14283149	14283149	G	C	Eya1		TRUE	c.174C>G	p.Asp58Glu	NM_001310459.1	Eya1	missense_variant	MODERATE	transcript	protein_coding	384	0	0.003312	426	36	0.09	PASS	5.89377
Aplan-10R-8662-Spl_vs_Aplan-10R-8662-Tail	chr1	15312623	15312623	C	G	Kcnb2		TRUE	c.172C>G	p.Arg58Gly	NM_001098528.2	Kcnb2	missense_variant	MODERATE	transcript	protein_coding	47	0	0.025	60	9	0.162	PASS	2.34648
10R_8658_BM_DNA_vs_10R_8658_Tail_DNA	chr1	15709776	15709776	C	G	Kcnb2		TRUE	c.871C>G	p.Leu291Val	NM_001098528.3	Kcnb2	missense_variant	MODERATE	transcript	protein_coding	152	2	0.016	185	33	0.187	PASS	5.88915
Aplan-10R-8660-Spl_vs_Aplan-10R-8660-Tail	chr1	15710809	15710809	C	G	Kcnb2		TRUE	c.1904C>G	p.Thr635Arg	NM_001098528.2	Kcnb2	missense_variant	MODERATE	transcript	protein_coding	40	0	0.027	26	11	0.403	PASS	5.14307
Aplan-10R-8660-Spl_vs_Aplan-10R-8660-Tail	chr1	15711127	15711127	C	G	Kcnb2		TRUE	c.2222C>G	p.Pro741Arg	NM_001098528.2	Kcnb2	missense_variant	MODERATE	transcript	protein_coding	41	1	0.032	61	28	0.442	PASS	6.07945
10R_8658_BM_DNA_vs_10R_8658_Tail_DNA	chr1	17091718	17091718	C	G	Jph1		TRUE	c.719G>C	p.Arg240Pro	NM_020604.2	Jph1	missense_variant	MODERATE	transcript	protein_coding	253	1	0.00499	281	33	0.123	PASS	5.93069
Aplan-10R-8662-Spl_vs_Aplan-10R-8662-Tail	chr1	17091958	17091958	C	A	Jph1		TRUE	c.479G>T	p.Arg160Leu	NM_020604.2	Jph1	missense_variant	MODERATE	transcript	protein_coding	15	0	0.07	34	11	0.355	PASS	1.9492
10R_8661_BM_DNA_vs_10R_8661_Tail_DNA	chr1	17763999	17763999	A	G	Crispld1		TRUE	c.1452-64A>G		NM_001356551.1	Crispld1	intron_variant	MODIFIER	transcript	protein_coding	222	0	0.00533	161	80	0.503	PASS	5.77119
Aplan-10R-8660-Thy_vs_Aplan-10R-8660-Tail	chr1	18122772	18122772	G	C	Crisp4		TRUE	c.591C>G	p.Asp197Glu	NM_030033.1	Crisp4	missense_variant	MODERATE	transcript	protein_coding	48	0	0.028	65	21	0.336	PASS	5.61171
Aplan-10R-8662-Spl_vs_Aplan-10R-8662-Tail	chr1	20522906	20522906	C	A	Pkhd1		TRUE	c.4982G>T	p.Arg1661Leu	NM_153179.3	Pkhd1	missense_variant	MODERATE	transcript	protein_coding	44	0	0.027	57	16	0.313	PASS	4.35006
Aplan-10R-8662-Spl_vs_Aplan-10R-8662-Tail	chr1	20558668	20558668	C	G	Pkhd1		TRUE	c.2054G>C	p.Arg685Pro	NM_153179.3	Pkhd1	missense_variant	MODERATE	transcript	protein_coding	37	0	0.032	52	18	0.302	PASS	4.69929
10R_8661_BM_DNA_vs_10R_8661_Tail_DNA	chr1	20571394	20571394	C	G	Pkhd1		TRUE	c.819G>C	p.Thr273Thr	NM_153179.3	Pkhd1	synonymous_variant	LOW	transcript	protein_coding	182	0	0.006215	158	13	0.089	PASS	4.44609
10R_8661_BM_DNA_vs_10R_8661_Tail_DNA	chr1	20730955	20730955	C	G	Il17a		TRUE	c.-7C>G		NM_010552.3	Il17a	5_prime_UTR_variant	MODIFIER	transcript	protein_coding	156	1	0.014	201	18	0.09	PASS	3.61726
10R_8658_BM_DNA_vs_10R_8658_Tail_DNA	chr1	20730955	20730955	C	G	Il17a		TRUE	c.-7C>G		NM_010552.3	Il17a	5_prime_UTR_variant	MODIFIER	transcript	protein_coding	190	0	0.007374	221	14	0.074	PASS	3.81141
Aplan-10R-8660-Thy_vs_Aplan-10R-8660-Tail	chr1	20733829	20733829	C	G	Il17a		TRUE	c.447C>G	p.Cys149Trp	NM_010552.3	Il17a	missense_variant	MODERATE	transcript	protein_coding	19	0	0.05	46	14	0.325	PASS	2.20233
10R_8661_BM_DNA_vs_10R_8661_Tail_DNA	chr1	20820198	20820198	G	C	Mcm3		TRUE	c.11C>G	p.Thr4Arg	NM_008563.3	Mcm3	missense_variant	MODERATE	transcript	protein_coding	102	0	0.012	107	57	0.523	PASS	6.03787
Aplan-10R-8660-Thy_vs_Aplan-10R-8660-Tail	chr1	20935501	20935501	C	G	Paqr8		TRUE	c.878C>G	p.Thr293Arg	NM_028829.3	Paqr8	missense_variant	MODERATE	transcript	protein_coding	56	0	0.021	70	16	0.217	PASS	4.29019
10R_8658_BM_DNA_vs_10R_8658_Tail_DNA	chr1	20967378	20967378	C	A	Efhc1		TRUE	c.778C>A	p.Arg260Ser	NM_027974.1	Efhc1	missense_variant	MODERATE	transcript	protein_coding	93	0	0.013	110	49	0.462	PASS	5.9163
10R_8661_BM_DNA_vs_10R_8661_Tail_DNA	chr1	20967450	20967450	G	C	Efhc1		TRUE	c.850G>C	p.Gly284Arg	NM_027974.1	Efhc1	missense_variant	MODERATE	transcript	protein_coding	103	0	0.011	108	47	0.425	PASS	6.09698
Aplan-10R-8660-Spl_vs_Aplan-10R-8660-Tail	chr1	21013383	21013383	C	G	Tram2		TRUE	c.294+19G>C		NM_177409.3	Tram2	intron_variant	MODIFIER	transcript	protein_coding	68	1	0.019	56	23	0.41	PASS	6.59534
Aplan-10R-8660-Thy_vs_Aplan-10R-8660-Tail	chr1	22291113	22291113	G	C	Rims1		TRUE	c.1728C>G	p.Gly576Gly	NM_053270.1	Rims1	splice_region_variant&synonymous_variant	LOW	transcript	protein_coding	71	0	0.019	76	9	0.132	PASS	2.50128
10R_8656_BM_DNA_vs_10R_8656_Tail_DNA	chr1	22346406	22346406	G	C	Rims1		TRUE	c.3239C>G	p.Thr1080Arg	NM_053270.2	Rims1	missense_variant	MODERATE	transcript	protein_coding	161	1	0.014	165	77	0.48	PASS	5.67208
10R_8661_BM_DNA_vs_10R_8661_Tail_DNA	chr1	22397472	22397472	G	C	Rims1		TRUE	c.2815C>G	p.Arg939Gly	NM_053270.2	Rims1	missense_variant	MODERATE	transcript	protein_coding	161	1	0.006947	179	97	0.535	PASS	5.90412
10R_8661_BM_DNA_vs_10R_8661_Tail_DNA	chr1	22533982	22533982	G	C	Rims1		TRUE	c.1113+24C>G		NM_053270.2	Rims1	intron_variant	MODIFIER	transcript	protein_coding	589	0	0.001969	602	134	0.222	PASS	5.62785
10R_8661_BM_DNA_vs_10R_8661_Tail_DNA	chr1	23102043	23102043	G	A	Ppp1r14bl		TRUE	c.189C>T	p.Ile63Ile	NM_025746.2	Ppp1r14bl	synonymous_variant	LOW	transcript	protein_coding	209	1	0.01	163	45	0.279	PASS	6.10736
Aplan-10R-8660-Thy_vs_Aplan-10R-8660-Tail	chr1	23845189	23845189	C	G	B3gat2		TRUE	c.*2C>G		NM_172124.2	B3gat2	3_prime_UTR_variant	MODIFIER	transcript	protein_coding	44	0	0.027	46	17	0.372	PASS	5.58386
Aplan-10R-8660-Spl_vs_Aplan-10R-8660-Tail	chr1	23848471	23848471	A	C	Smap1		TRUE	c.981T>G	p.Gly327Gly	NM_028534.3	Smap1	synonymous_variant	LOW	transcript	protein_coding	36	0	0.031	56	29	0.511	PASS	6.29135
Aplan-10R-8660-Spl_vs_Aplan-10R-8660-Tail	chr1	23848473	23848473	C	T	Smap1		TRUE	c.979G>A	p.Gly327Ser	NM_028534.3	Smap1	missense_variant	MODERATE	transcript	protein_coding	36	0	0.031	56	29	0.511	PASS	6.29135
10R_8661_BM_DNA_vs_10R_8661_Tail_DNA	chr1	24014821	24014821	G	C	Fam135a		TRUE	c.4273C>G	p.Arg1425Gly	NM_026604.4	Fam135a	missense_variant	MODERATE	transcript	protein_coding	163	0	0.006871	133	35	0.258	PASS	5.93378
Aplan-10R-8660-Spl_vs_Aplan-10R-8660-Tail	chr1	24020729	24020729	G	C	Fam135a		TRUE	c.4147C>G	p.Arg1383Gly	NM_026604.4	Fam135a	missense_variant	MODERATE	transcript	protein_coding	112	0	0.012	118	30	0.286	PASS	6.16448
Aplan-10R-8659-Spl_vs_Aplan-10R-8659-Tail	chr1	24055774	24055774	G	C	Fam135a		TRUE	c.512C>G	p.Ser171*	NM_026604.4	Fam135a	stop_gained	HIGH	transcript	protein_coding	59	0	0.02	72	17	0.227	PASS	4.63427
10R_8658_BM_DNA_vs_10R_8658_Tail_DNA	chr1	24057505	24057505	C	G	Fam135a		TRUE	c.158G>C	p.Gly53Ala	NM_026604.4	Fam135a	missense_variant&splice_region_variant	MODERATE	transcript	protein_coding	153	0	0.007903	169	6	0.034	PASS	1.5094
Aplan-10R-8664-Spl_vs_Aplan-10R-8664-Tail	chr1	24185312	24185312	G	C	Col9a1		TRUE	c.574G>C	p.Ala192Pro	NM_007740.3	Col9a1	missense_variant	MODERATE	transcript	protein_coding	18	0	0.063	41	13	0.333	PASS	2.24474
10R_8658_BM_DNA_vs_10R_8658_Tail_DNA	chr1	24210399	24210399	C	G	Col9a1		TRUE	c.1314C>G	p.Ile438Met	NM_007740.3	Col9a1	missense_variant	MODERATE	transcript	protein_coding	90	4	0.055	107	50	0.447	PASS	5.98895
Aplan-10R-8664-Spl_vs_Aplan-10R-8664-Tail	chr1	24221990	24221990	G	C	Col9a1		TRUE	c.1657G>C	p.Gly553Arg	NM_007740.3	Col9a1	missense_variant	MODERATE	transcript	protein_coding	28	0	0.048	44	10	0.263	PASS	2.28244
Aplan-10R-8660-Thy_vs_Aplan-10R-8660-Tail	chr1	24222432	24222432	G	C	Col9a1		TRUE	c.1676G>C	p.Gly559Ala	NM_007740.3	Col9a1	missense_variant	MODERATE	transcript	protein_coding	64	0	0.019	60	7	0.143	PASS	2.28983
10R_8658_BM_DNA_vs_10R_8658_Tail_DNA	chr1	24264804	24264804	C	G	Col19a1		TRUE	c.3297G>C	p.Pro1099Pro	NM_007733.2	Col19a1	synonymous_variant	LOW	transcript	protein_coding	107	4	0.042	133	68	0.513	PASS	5.97293
Aplan-10R-8660-Thy_vs_Aplan-10R-8660-Tail	chr1	24561265	24561265	G	C	Col19a1		TRUE	c.157+38C>G		NM_007733.2	Col19a1	intron_variant	MODIFIER	transcript	protein_coding	83	0	0.016	77	13	0.186	PASS	4.3776
10R_8658_BM_DNA_vs_10R_8658_Tail_DNA	chr1	25068238	25068238	G	C	Adgrb3		TRUE	c.4499C>G	p.Pro1500Arg	NM_175642.4	Adgrb3	missense_variant	MODERATE	transcript	protein_coding	207	1	0.00672	254	12	0.063	PASS	2.08788
10R_8658_BM_DNA_vs_10R_8658_Tail_DNA	chr1	25131380	25131380	C	G	Adgrb3		TRUE	c.2836G>C	p.Ala946Pro	NM_175642.4	Adgrb3	missense_variant	MODERATE	transcript	protein_coding	114	0	0.011	134	10	0.089	PASS	2.66874
10R_8656_BM_DNA_vs_10R_8656_Tail_DNA	chr1	25504952	25504952	C	G	Adgrb3		TRUE	c.1588G>C	p.Gly530Arg	NM_175642.4	Adgrb3	missense_variant	MODERATE	transcript	protein_coding	94	1	0.027	82	27	0.338	PASS	6.28396
10R_8661_BM_DNA_vs_10R_8661_Tail_DNA	chr1	25531930	25531930	C	G	Adgrb3		TRUE	c.1465G>C	p.Gly489Arg	NM_175642.4	Adgrb3	missense_variant	MODERATE	transcript	protein_coding	58	0	0.019	61	13	0.23	PASS	3.90489
10R_8661_BM_DNA_vs_10R_8661_Tail_DNA	chr1	25532518	25532518	T	C	Adgrb3		TRUE	c.1317A>G	p.Gly439Gly	NM_175642.4	Adgrb3	synonymous_variant	LOW	transcript	protein_coding	68	0	0.017	36	11	0.308	PASS	5.56966
Aplan-10R-8660-Spl_vs_Aplan-10R-8660-Tail	chr1	25553765	25553765	G	C	Adgrb3		TRUE	c.940C>G	p.Arg314Gly	NM_175642.4	Adgrb3	missense_variant	MODERATE	transcript	protein_coding	35	0	0.031	39	20	0.549	PASS	6.40742
Aplan-10R-8660-Thy_vs_Aplan-10R-8660-Tail	chr1	25826203	25826203	G	C	Adgrb3		TRUE	c.558C>G	p.Thr186Thr	NM_175642.4	Adgrb3	synonymous_variant	LOW	transcript	protein_coding	64	0	0.019	62	21	0.325	PASS	6.85815
Aplan-10R-8660-Thy_vs_Aplan-10R-8660-Tail	chr1	26684238	26684238	C	G	4931408C20Rik		TRUE	c.1860G>C	p.Met620Ile	NM_001033764.3	4931408C20Rik	missense_variant	MODERATE	transcript	protein_coding	64	0	0.017	85	8	0.076	PASS	1.97637
10R_8661_BM_DNA_vs_10R_8661_Tail_DNA	chr1	26684303	26684303	G	C	4931408C20Rik		TRUE	c.1795C>G	p.Pro599Ala	NM_001033764.3	4931408C20Rik	missense_variant	MODERATE	transcript	protein_coding	276	1	0.003991	156	82	0.541	PASS	6.06345
Aplan-10R-8662-Spl_vs_Aplan-10R-8662-Tail	chr1	28776715	28776715	G	C	Gm597		TRUE	c.2235C>G	p.Asn745Lys	NM_001013750.1	Gm597	missense_variant	MODERATE	transcript	protein_coding	89	0	0.014	105	30	0.284	PASS	5.86101
10R_8658_BM_DNA_vs_10R_8658_Tail_DNA	chr1	30770808	30770808	G	C	Gm31465-Phf3		TRUE	n.30770808G>C		Gm31465-Phf3	Gm31465-Phf3	intergenic_region	MODIFIER	intergenic_region		71	0	0.015	104	9	0.105	PASS	1.94254
10R_8658_BM_DNA_vs_10R_8658_Tail_DNA	chr1	30770894	30770894	G	C	Gm31465-Phf3		TRUE	n.30770894G>C		Gm31465-Phf3	Gm31465-Phf3	intergenic_region	MODIFIER	intergenic_region		63	0	0.017	62	9	0.14	PASS	2.87721
Aplan-10R-8660-Thy_vs_Aplan-10R-8660-Tail	chr1	30804365	30804365	C	G	Phf3		TRUE	c.5512G>C	p.Val1838Leu	NM_001081080.1	Phf3	missense_variant	MODERATE	transcript	protein_coding	21	0	0.045	36	11	0.299	PASS	2.36345
Aplan-10R-8659-Spl_vs_Aplan-10R-8659-Tail	chr1	30804778	30804778	G	C	Phf3		TRUE	c.5099C>G	p.Ser1700Trp	NM_001081080.1	Phf3	missense_variant	MODERATE	transcript	protein_coding	71	0	0.016	81	5	0.06	PASS	1.21412
Aplan-10R-8660-Spl_vs_Aplan-10R-8660-Tail	chr1	30810714	30810714	G	C	Phf3		TRUE	c.3617C>G	p.Pro1206Arg	NM_001081080.1	Phf3	missense_variant	MODERATE	transcript	protein_coding	47	0	0.027	46	20	0.421	PASS	6.84011
10R_8656_BM_DNA_vs_10R_8656_Tail_DNA	chr1	30824279	30824279	G	C	Phf3		TRUE	c.2364C>G	p.His788Gln	NM_001081080.1	Phf3	missense_variant	MODERATE	transcript	protein_coding	228	2	0.016	260	124	0.476	PASS	5.59215
10R_8661_BM_DNA_vs_10R_8661_Tail_DNA	chr1	31204059	31204059	G	C	Lgsn		TRUE	c.1221G>C	p.Ala407Ala	NM_153601.1	Lgsn	synonymous_variant	LOW	transcript	protein_coding	148	0	0.007391	113	20	0.17	PASS	6.21145
10R_8661_BM_DNA_vs_10R_8661_Tail_DNA	chr1	31204097	31204097	G	C	Lgsn		TRUE	c.1259G>C	p.Arg420Pro	NM_153601.1	Lgsn	missense_variant	MODERATE	transcript	protein_coding	162	0	0.006991	123	44	0.354	PASS	5.76775
Aplan-10R-8660-Thy_vs_Aplan-10R-8660-Tail	chr1	32414957	32414957	C	G	Khdrbs2		TRUE	c.423C>G	p.Pro141Pro	NM_133235.2	Khdrbs2	synonymous_variant	LOW	transcript	protein_coding	43	0	0.029	33	10	0.276	PASS	4.01336
Aplan-10R-8660-Spl_vs_Aplan-10R-8660-Tail	chr1	33484781	33484781	G	C	Prim2		TRUE	c.1048C>G	p.Arg350Gly	NM_008922.2	Prim2	missense_variant	MODERATE	transcript	protein_coding	60	0	0.019	63	24	0.383	PASS	6.45808
Aplan-10R-8660-Thy_vs_Aplan-10R-8660-Tail	chr1	33622018	33622018	C	G	Prim2		TRUE	c.693+6377G>C		NM_008922.2	Prim2	intron_variant	MODIFIER	transcript	protein_coding	39	0	0.03	41	8	0.216	PASS	2.26611
Aplan-10R-8660-Thy_vs_Aplan-10R-8660-Tail	chr1	33622124	33622124	C	G	Prim2		TRUE	c.693+6271G>C		NM_008922.2	Prim2	intron_variant	MODIFIER	transcript	protein_coding	43	0	0.031	48	15	0.302	PASS	4.64396
Aplan-10R-8660-Thy_vs_Aplan-10R-8660-Tail	chr1	33663788	33663788	C	G	Prim2		TRUE	c.327G>C	p.Ala109Ala	NM_008922.2	Prim2	synonymous_variant	LOW	transcript	protein_coding	32	0	0.036	27	11	0.435	PASS	4.33175
10R_8658_BM_DNA_vs_10R_8658_Tail_DNA	chr1	33746949	33746949	C	A	Bag2		TRUE	c.291G>T	p.Ser97Ser	NM_145392.2	Bag2	synonymous_variant	LOW	transcript	protein_coding	197	0	0.006505	312	7	0.028	PASS	1.32971
10R_8656_BM_DNA_vs_10R_8656_Tail_DNA	chr1	33769900	33769900	C	G	Zfp451		TRUE	c.2879G>C	p.Arg960Pro	NM_133817.3	Zfp451	missense_variant	MODERATE	transcript	protein_coding	203	0	0.005656	200	93	0.466	PASS	5.74087
Aplan-10R-8660-Spl_vs_Aplan-10R-8660-Tail	chr1	33777404	33777404	C	G	Zfp451		TRUE	c.1464G>C	p.Ser488Ser	NM_133817.3	Zfp451	synonymous_variant	LOW	transcript	protein_coding	100	0	0.012	100	44	0.425	PASS	5.66423
Aplan-10R-8660-Thy_vs_Aplan-10R-8660-Tail	chr1	33779178	33779178	C	G	Zfp451		TRUE	c.870G>C	p.Thr290Thr	NM_133817.3	Zfp451	synonymous_variant	LOW	transcript	protein_coding	42	0	0.027	65	12	0.214	PASS	2.52632
10R_8661_BM_DNA_vs_10R_8661_Tail_DNA	chr1	33780038	33780038	G	C	Zfp451		TRUE	c.714C>G	p.Ala238Ala	NM_133817.3	Zfp451	synonymous_variant	LOW	transcript	protein_coding	149	0	0.007309	104	49	0.473	PASS	6.24801
10R_8656_BM_DNA_vs_10R_8656_Tail_DNA	chr1	33836685	33836685	G	C	Gm15455		TRUE	c.1996C>G	p.Arg666Gly	NM_001161816.1	Gm15455	missense_variant	MODERATE	transcript	protein_coding	187	3	0.017	213	94	0.448	PASS	5.64789
Aplan-10R-8660-Thy_vs_Aplan-10R-8660-Tail	chr1	33837884	33837884	C	G	Gm15455		TRUE	c.797G>C	p.Arg266Pro	NM_001161816.1	Gm15455	missense_variant	MODERATE	transcript	protein_coding	91	0	0.012	119	18	0.154	PASS	4.64059
10R_8656_BM_DNA_vs_10R_8656_Tail_DNA	chr1	33838507	33838507	G	C	Gm15455		TRUE	c.174C>G	p.Asp58Glu	NM_001161816.1	Gm15455	missense_variant	MODERATE	transcript	protein_coding	309	0	0.003806	361	140	0.384	PASS	5.80548
10R_8658_BM_DNA_vs_10R_8658_Tail_DNA	chr1	33862685	33862685	C	G	Bend6		TRUE	c.801G>C	p.Pro267Pro	NM_177235.3	Bend6	synonymous_variant	LOW	transcript	protein_coding	181	0	0.007184	236	21	0.084	PASS	5.32987
Aplan-10R-8660-Spl_vs_Aplan-10R-8660-Tail	chr1	33863842	33863842	C	G	Bend6		TRUE	c.612G>C	p.Glu204Asp	NM_177235.3	Bend6	missense_variant	MODERATE	transcript	protein_coding	65	0	0.018	97	41	0.425	PASS	6.04434
10R_8656_BM_DNA_vs_10R_8656_Tail_DNA	chr1	33968851	33968851	G	C	Dst		TRUE	c.365G>C	p.Arg122Pro	NM_001276764.1	Dst	missense_variant	MODERATE	transcript	protein_coding	42	0	0.028	69	40	0.6	PASS	6.36569
10R_8658_BM_DNA_vs_10R_8658_Tail_DNA	chr1	34152435	34152435	C	G	Dst		TRUE	c.1251C>G	p.Asp417Glu	NM_001276764.1	Dst	missense_variant	MODERATE	transcript	protein_coding	405	10	0.019	497	215	0.434	PASS	5.66863
Aplan-10R-8660-Thy_vs_Aplan-10R-8660-Tail	chr1	34156831	34156831	C	G	Dst		TRUE	c.1602C>G	p.Asn534Lys	NM_001276764.1	Dst	missense_variant	MODERATE	transcript	protein_coding	59	0	0.019	93	34	0.35	PASS	6.23574
10R_8656_BM_DNA_vs_10R_8656_Tail_DNA	chr1	34164236	34164236	C	G	Dst		TRUE	c.2759C>G	p.Ala920Gly	NM_001276764.1	Dst	missense_variant&splice_region_variant	MODERATE	transcript	protein_coding	109	0	0.01	111	61	0.547	PASS	6.00268
Aplan-10R-8659-Spl_vs_Aplan-10R-8659-Tail	chr1	34165059	34165059	C	G	Dst		TRUE	c.2867C>G	p.Ala956Gly	NM_001276764.1	Dst	missense_variant&splice_region_variant	MODERATE	transcript	protein_coding	30	0	0.037	22	8	0.318	PASS	3.37169
Aplan-10R-8659-Spl_vs_Aplan-10R-8659-Tail	chr1	34167737	34167737	G	C	Dst		TRUE	c.3519G>C	p.Ser1173Ser	NM_001276764.1	Dst	splice_region_variant&synonymous_variant	LOW	transcript	protein_coding	60	0	0.018	83	30	0.366	PASS	6.36061
Aplan-10R-8659-Spl_vs_Aplan-10R-8659-Tail	chr1	34178143	34178143	G	T	Dst		TRUE	c.4827+3348G>T		NM_001276764.1	Dst	intron_variant	MODIFIER	transcript	protein_coding	18	0	0.049	24	9	0.4	PASS	2.26788
Aplan-10R-8664-Spl_vs_Aplan-10R-8664-Tail	chr1	34178616	34178616	C	G	Dst		TRUE	c.4827+3821C>G		NM_001276764.1	Dst	intron_variant	MODIFIER	transcript	protein_coding	19	0	0.06	21	8	0.35	PASS	2.44024
Aplan-10R-8662-Spl_vs_Aplan-10R-8662-Tail	chr1	34178927	34178927	G	C	Dst		TRUE	c.4827+4132G>C		NM_001276764.1	Dst	intron_variant	MODIFIER	transcript	protein_coding	35	1	0.033	46	16	0.372	PASS	3.50661
10R_8658_BM_DNA_vs_10R_8658_Tail_DNA	chr1	34179086	34179086	C	G	Dst		TRUE	c.4827+4291C>G		NM_001276764.1	Dst	intron_variant	MODIFIER	transcript	protein_coding	72	2	0.046	102	54	0.522	PASS	5.86142
Aplan-10R-8662-Spl_vs_Aplan-10R-8662-Tail	chr1	34179397	34179397	C	G	Dst		TRUE	c.4827+4602C>G		NM_001276764.1	Dst	intron_variant	MODIFIER	transcript	protein_coding	36	0	0.032	68	20	0.301	PASS	3.94027
Aplan-10R-8662-Spl_vs_Aplan-10R-8662-Tail	chr1	34179433	34179433	C	G	Dst		TRUE	c.4828-4583C>G		NM_001276764.1	Dst	intron_variant	MODIFIER	transcript	protein_coding	34	0	0.032	64	19	0.327	PASS	3.93782
Aplan-10R-8660-Spl_vs_Aplan-10R-8660-Tail	chr1	34179813	34179813	G	C	Dst		TRUE	c.4828-4203G>C		NM_001276764.1	Dst	intron_variant	MODIFIER	transcript	protein_coding	29	0	0.035	41	19	0.455	PASS	5.34228
Aplan-10R-8662-Spl_vs_Aplan-10R-8662-Tail	chr1	34180251	34180251	C	G	Dst		TRUE	c.4828-3765C>G		NM_001276764.1	Dst	intron_variant	MODIFIER	transcript	protein_coding	30	0	0.042	44	13	0.309	PASS	2.98828
10R_8656_BM_DNA_vs_10R_8656_Tail_DNA	chr1	34182658	34182658	G	C	Dst		TRUE	c.4828-1358G>C		NM_001276764.1	Dst	intron_variant	MODIFIER	transcript	protein_coding	107	1	0.02	114	55	0.485	PASS	6.00034
Aplan-10R-8662-Spl_vs_Aplan-10R-8662-Tail	chr1	34192402	34192402	C	G	Dst		TRUE	c.9609C>G	p.Leu3203Leu	NM_001276764.1	Dst	synonymous_variant	LOW	transcript	protein_coding	36	0	0.032	61	23	0.36	PASS	5.42476
10R_8661_BM_DNA_vs_10R_8661_Tail_DNA	chr1	34202525	34202525	C	G	Dst		TRUE	c.12501C>G	p.Ser4167Ser	NM_001276764.1	Dst	synonymous_variant	LOW	transcript	protein_coding	121	0	0.01	86	26	0.304	PASS	6.36665
Aplan-10R-8660-Thy_vs_Aplan-10R-8660-Tail	chr1	34211251	34211251	C	G	Dst		TRUE	c.12819C>G	p.Asp4273Glu	NM_001276764.1	Dst	missense_variant	MODERATE	transcript	protein_coding	28	0	0.038	43	10	0.243	PASS	2.31659
Aplan-10R-8662-Spl_vs_Aplan-10R-8662-Tail	chr1	34228711	34228711	C	G	Dst		TRUE	c.15767C>G	p.Thr5256Arg	NM_001276764.1	Dst	missense_variant	MODERATE	transcript	protein_coding	26	0	0.039	30	9	0.31	PASS	2.6381
Aplan-10R-8660-Spl_vs_Aplan-10R-8660-Tail	chr1	34249503	34249503	G	C	Dst		TRUE	c.16827G>C	p.Ser5609Ser	NM_001276764.1	Dst	synonymous_variant	LOW	transcript	protein_coding	32	0	0.034	44	17	0.45	PASS	4.48593
Aplan-10R-8662-Spl_vs_Aplan-10R-8662-Tail	chr1	34249652	34249652	C	A	Dst		TRUE	c.16962+14C>A		NM_001276764.1	Dst	intron_variant	MODIFIER	transcript	protein_coding	21	0	0.046	36	13	0.372	PASS	2.98338
Aplan-10R-8660-Thy_vs_Aplan-10R-8660-Tail	chr1	34262171	34262171	C	G	Dst		TRUE	c.18626C>G	p.Pro6209Arg	NM_001276764.1	Dst	missense_variant	MODERATE	transcript	protein_coding	15	0	0.058	24	5	0.23	PASS	0.866661
Aplan-10R-8659-Spl_vs_Aplan-10R-8659-Tail	chr1	34264653	34264653	C	G	Dst		TRUE	c.19056+6C>G		NM_001276764.1	Dst	splice_region_variant&intron_variant	LOW	transcript	protein_coding	55	0	0.019	67	32	0.468	PASS	5.98338
Aplan-10R-8664-Spl_vs_Aplan-10R-8664-Tail	chr1	34264653	34264653	C	G	Dst		TRUE	c.19056+6C>G		NM_001276764.1	Dst	splice_region_variant&intron_variant	LOW	transcript	protein_coding	18	0	0.059	42	14	0.35	PASS	2.24138
Aplan-10R-8660-Spl_vs_Aplan-10R-8660-Tail	chr1	34282474	34282474	C	G	Dst		TRUE	c.20623C>G	p.Arg6875Gly	NM_001276764.1	Dst	missense_variant	MODERATE	transcript	protein_coding	46	0	0.027	60	16	0.278	PASS	4.30833
10R_8656_BM_DNA_vs_10R_8656_Tail_DNA	chr1	34293496	34293496	C	G	Dst		TRUE	c.21852+13C>G		NM_001276764.1	Dst	intron_variant	MODIFIER	transcript	protein_coding	115	1	0.02	135	59	0.458	PASS	5.87682
10R_8656_BM_DNA_vs_10R_8656_Tail_DNA	chr1	34299885	34299885	C	G	Dst		TRUE	c.22381+47C>G		NM_001276764.1	Dst	intron_variant	MODIFIER	transcript	protein_coding	83	0	0.013	92	43	0.471	PASS	6.42354
10R_8658_BM_DNA_vs_10R_8658_Tail_DNA	chr1	34301836	34301836	C	G	Dst		TRUE	c.22382-25C>G		NM_001276764.1	Dst	intron_variant	MODIFIER	transcript	protein_coding	328	8	0.028	389	197	0.483	PASS	5.6936
Aplan-10R-8660-Spl_vs_Aplan-10R-8660-Tail	chr1	34439904	34439904	C	G	Imp4		TRUE	c.-21C>G		NM_178601.3	Imp4	5_prime_UTR_premature_start_codon_gain_variant	LOW	transcript	protein_coding	36	0	0.029	64	14	0.22	PASS	2.76699
Aplan-10R-8659-Spl_vs_Aplan-10R-8659-Tail	chr1	34444090	34444090	C	G	Imp4		TRUE	c.688C>G	p.Arg230Gly	NM_178601.3	Imp4	missense_variant&splice_region_variant	MODERATE	transcript	protein_coding	75	0	0.015	113	30	0.252	PASS	6.73006
Aplan-10R-8660-Spl_vs_Aplan-10R-8660-Tail	chr1	34471616	34471616	G	C	Ptpn18		TRUE	c.757-25G>C		NM_011206.2	Ptpn18	intron_variant	MODIFIER	transcript	protein_coding	91	0	0.014	163	49	0.306	PASS	6.14475
10R_8656_BM_DNA_vs_10R_8656_Tail_DNA	chr1	34498446	34498446	G	C	Prss39		TRUE	c.-11G>C		NM_009355.3	Prss39	5_prime_UTR_variant	MODIFIER	transcript	protein_coding	83	0	0.015	86	45	0.523	PASS	5.8287
10R_8661_BM_DNA_vs_10R_8661_Tail_DNA	chr1	34500116	34500116	C	G	Prss39		TRUE	c.436C>G	p.His146Asp	NM_009355.3	Prss39	missense_variant	MODERATE	transcript	protein_coding	164	0	0.006728	190	71	0.385	PASS	5.6695
Aplan-10R-8659-Spl_vs_Aplan-10R-8659-Tail	chr1	34500140	34500140	C	G	Prss39		TRUE	c.460C>G	p.Arg154Gly	NM_009355.2	Prss39	missense_variant	MODERATE	transcript	protein_coding	43	0	0.026	53	14	0.292	PASS	3.73342
Aplan-10R-8660-Spl_vs_Aplan-10R-8660-Tail	chr1	34536221	34536221	C	G	Cfc1		TRUE	c.77C>G	p.Ala26Gly	NM_007685.2	Cfc1	missense_variant	MODERATE	transcript	protein_coding	93	0	0.013	111	35	0.309	PASS	5.91006
10R_8656_BM_DNA_vs_10R_8656_Tail_DNA	chr1	34806454	34806454	G	C	Arhgef4		TRUE	c.4559G>C	p.Arg1520Pro	NM_001368773.1	Arhgef4	missense_variant	MODERATE	transcript	protein_coding	114	0	0.011	87	47	0.547	PASS	5.87409
Aplan-10R-8660-Spl_vs_Aplan-10R-8660-Tail	chr1	34807259	34807259	G	C	Arhgef4		TRUE	c.687G>C	p.Ala229Ala	NM_183019.2	Arhgef4	synonymous_variant	LOW	transcript	protein_coding	11	0	0.077	19	10	0.526	PASS	2.39266
Aplan-10R-8660-Spl_vs_Aplan-10R-8660-Tail	chr1	34810598	34810598	C	G	Fam168b		TRUE	c.*7416G>C		NM_001160235.1	Fam168b	downstream_gene_variant	MODIFIER	transcript	protein_coding	11	0	0.083	18	6	0.333	PASS	1.23988
Aplan-10R-8660-Spl_vs_Aplan-10R-8660-Tail	chr1	34818061	34818061	G	C	Fam168b		TRUE	c.574C>G	p.Arg192Gly	NM_001160235.1	Fam168b	missense_variant	MODERATE	transcript	protein_coding	31	0	0.037	36	10	0.312	PASS	2.91944
10R_8661_BM_DNA_vs_10R_8661_Tail_DNA	chr1	34836769	34836769	C	G	Fam168b		TRUE	c.34G>C	p.Val12Leu	NM_001160235.1	Fam168b	missense_variant	MODERATE	transcript	protein_coding	202	0	0.00569	168	80	0.481	PASS	6.01213
10R_8658_BM_DNA_vs_10R_8658_Tail_DNA	chr1	34863169	34863169	C	G	Plekhb2		TRUE	c.190+11C>G		NM_001357425.1	Plekhb2	intron_variant	MODIFIER	transcript	protein_coding	64	0	0.017	109	14	0.136	PASS	2.62966
10R_8656_BM_DNA_vs_10R_8656_Tail_DNA	chr1	34864551	34864551	C	T	Plekhb2		TRUE	c.333+39C>T		NM_001357425.1	Plekhb2	intron_variant	MODIFIER	transcript	protein_coding	97	0	0.012	90	10	0.131	PASS	3.29488
Aplan-10R-8662-Spl_vs_Aplan-10R-8662-Tail	chr1	36103877	36103877	C	G	Hs6st1		TRUE	c.892C>G	p.Arg298Gly	NM_015818.2	Hs6st1	missense_variant	MODERATE	transcript	protein_coding	9	0	0.091	38	14	0.345	PASS	1.37954
Aplan-10R-8664-Spl_vs_Aplan-10R-8664-Tail	chr1	36103952	36103952	C	G	Hs6st1		TRUE	c.967C>G	p.Arg323Gly	NM_015818.2	Hs6st1	missense_variant	MODERATE	transcript	protein_coding	25	0	0.053	15	8	0.5	PASS	4.0774
Aplan-10R-8660-Thy_vs_Aplan-10R-8660-Tail	chr1	36174940	36174940	C	G	Uggt1		TRUE	c.2518G>C	p.Glu840Gln	NM_198899.2	Uggt1	missense_variant	MODERATE	transcript	protein_coding	31	0	0.034	35	6	0.205	PASS	1.58556
Aplan-10R-8662-Spl_vs_Aplan-10R-8662-Tail	chr1	36197569	36197569	C	G	Uggt1		TRUE	c.1201G>C	p.Asp401His	NM_198899.2	Uggt1	missense_variant	MODERATE	transcript	protein_coding	52	0	0.027	81	5	0.062	PASS	0.806784
10R_8658_BM_DNA_vs_10R_8658_Tail_DNA	chr1	36210046	36210046	G	C	Uggt1		TRUE	c.812C>G	p.Thr271Arg	NM_198899.2	Uggt1	missense_variant	MODERATE	transcript	protein_coding	246	0	0.005497	281	35	0.124	PASS	5.80099
Aplan-10R-8660-Spl_vs_Aplan-10R-8660-Tail	chr1	36227569	36227569	C	G	Uggt1		TRUE	c.323G>C	p.Arg108Pro	NM_198899.2	Uggt1	missense_variant	MODERATE	transcript	protein_coding	21	0	0.056	35	18	0.467	PASS	4.63636
Aplan-10R-8660-Spl_vs_Aplan-10R-8660-Tail	chr1	36230658	36230658	C	G	Uggt1		TRUE	c.277G>C	p.Asp93His	NM_198899.2	Uggt1	missense_variant&splice_region_variant	MODERATE	transcript	protein_coding	102	0	0.013	136	45	0.319	PASS	5.8609
Aplan-10R-8660-Spl_vs_Aplan-10R-8660-Tail	chr1	36269373	36269373	C	A	Neurl3		TRUE	c.357G>T	p.Ala119Ala	NM_153408.2	Neurl3	synonymous_variant	LOW	transcript	protein_coding	27	0	0.043	34	6	0.207	PASS	1.52941
10R_8658_BM_DNA_vs_10R_8658_Tail_DNA	chr1	36269374	36269374	G	C	Neurl3		TRUE	c.356C>G	p.Ala119Gly	NM_153408.2	Neurl3	missense_variant	MODERATE	transcript	protein_coding	90	1	0.027	105	41	0.429	PASS	6.3825
10R_8656_BM_DNA_vs_10R_8656_Tail_DNA	chr1	36269608	36269608	C	G	Neurl3		TRUE	c.122G>C	p.Arg41Pro	NM_153408.2	Neurl3	missense_variant	MODERATE	transcript	protein_coding	77	0	0.014	71	33	0.458	PASS	5.94529
Aplan-10R-8659-Spl_vs_Aplan-10R-8659-Tail	chr1	36410932	36410932	G	A	Fer1l5		TRUE	c.3366G>A	p.Pro1122Pro	NM_001277076.1	Fer1l5	synonymous_variant	LOW	transcript	protein_coding	109	0	0.012	87	18	0.202	PASS	6.82051
Aplan-10R-8660-Spl_vs_Aplan-10R-8660-Tail	chr1	36412682	36412682	G	C	Fer1l5		TRUE	c.3870G>C	p.Thr1290Thr	NM_001277076.1	Fer1l5	synonymous_variant	LOW	transcript	protein_coding	57	0	0.02	67	38	0.558	PASS	5.84764
Aplan-10R-8659-Spl_vs_Aplan-10R-8659-Tail	chr1	36424974	36424974	G	C	Fer1l5		TRUE	c.*3065G>C		NM_001277076.1	Fer1l5	downstream_gene_variant	MODIFIER	transcript	protein_coding	54	0	0.02	62	20	0.327	PASS	5.82766
Aplan-10R-8660-Spl_vs_Aplan-10R-8660-Tail	chr1	36531603	36531603	C	G	Ankrd23		TRUE	c.864G>C	p.Gln288His	NM_153502.4	Ankrd23	missense_variant	MODERATE	transcript	protein_coding	20	0	0.05	37	12	0.353	PASS	2.33281
Aplan-10R-8660-Spl_vs_Aplan-10R-8660-Tail	chr1	36531611	36531611	C	G	Ankrd23		TRUE	c.856G>C	p.Asp286His	NM_153502.4	Ankrd23	missense_variant	MODERATE	transcript	protein_coding	22	0	0.045	37	11	0.314	PASS	2.36385
10R_8658_BM_DNA_vs_10R_8658_Tail_DNA	chr1	36541927	36541927	G	C	Ankrd39		TRUE	c.340C>G	p.Arg114Gly	NM_026241.4	Ankrd39	missense_variant	MODERATE	transcript	protein_coding	99	3	0.036	115	53	0.465	PASS	6.10535
10R_8656_BM_DNA_vs_10R_8656_Tail_DNA	chr1	36549838	36549838	C	G	Sema4c		TRUE	c.2206G>C	p.Gly736Arg	NM_001126047.3	Sema4c	missense_variant	MODERATE	transcript	protein_coding	111	0	0.01	95	48	0.512	PASS	6.01335
10R_8656_BM_DNA_vs_10R_8656_Tail_DNA	chr1	36552738	36552738	C	G	Sema4c		TRUE	c.943G>C	p.Gly315Arg	NM_001126047.3	Sema4c	missense_variant	MODERATE	transcript	protein_coding	83	0	0.013	94	43	0.475	PASS	5.91296
10R_8658_BM_DNA_vs_10R_8658_Tail_DNA	chr1	36693264	36693264	C	G	Cox5b		TRUE	c.345C>G	p.Asn115Lys	NM_009942.2	Cox5b	missense_variant	MODERATE	transcript	protein_coding	106	1	0.012	153	12	0.086	PASS	1.76432
10R_8656_BM_DNA_vs_10R_8656_Tail_DNA	chr1	36771113	36771113	G	C	Zap70		TRUE	c.375G>C	p.Pro125Pro	NM_001289766.1	Zap70	synonymous_variant	LOW	transcript	protein_coding	99	2	0.025	85	39	0.477	PASS	6.13946
10R_8661_BM_DNA_vs_10R_8661_Tail_DNA	chr1	36771939	36771939	G	C	Zap70		TRUE	c.625G>C	p.Gly209Arg	NM_001289766.1	Zap70	missense_variant	MODERATE	transcript	protein_coding	34	0	0.029	32	16	0.5	PASS	6.15325
10R_8656_BM_DNA_vs_10R_8656_Tail_DNA	chr1	36779147	36779147	G	C	Zap70		TRUE	c.986G>C	p.Arg329Pro	NM_001289766.1	Zap70	missense_variant	MODERATE	transcript	protein_coding	170	0	0.006901	167	14	0.089	PASS	4.39322
10R_8656_BM_DNA_vs_10R_8656_Tail_DNA	chr1	36779151	36779151	G	C	Zap70		TRUE	c.990G>C	p.Pro330Pro	NM_001289766.1	Zap70	synonymous_variant	LOW	transcript	protein_coding	163	2	0.015	155	67	0.426	PASS	5.86545
10R_8656_BM_DNA_vs_10R_8656_Tail_DNA	chr1	36779722	36779722	G	C	Zap70		TRUE	c.1189G>C	p.Gly397Arg	NM_001289766.1	Zap70	missense_variant	MODERATE	transcript	protein_coding	88	0	0.014	90	9	0.097	PASS	2.49835
10R_8661_BM_DNA_vs_10R_8661_Tail_DNA	chr1	36779860	36779860	G	C	Zap70		TRUE	c.1327G>C	p.Gly443Arg	NM_001289766.1	Zap70	missense_variant	MODERATE	transcript	protein_coding	45	0	0.024	74	8	0.095	PASS	1.62389
10R_8661_BM_DNA_vs_10R_8661_Tail_DNA	chr1	36794180	36794180	G	C	Tmem131		TRUE	c.5213C>G	p.Ser1738Trp	NM_018872.2	Tmem131	missense_variant	MODERATE	transcript	protein_coding	130	0	0.008901	120	17	0.147	PASS	5.69372
10R_8661_BM_DNA_vs_10R_8661_Tail_DNA	chr1	36795360	36795360	G	A	Tmem131		TRUE	c.4934C>T	p.Ser1645Leu	NM_018872.2	Tmem131	missense_variant	MODERATE	transcript	protein_coding	74	0	0.015	62	9	0.173	PASS	3.21745
10R_8661_BM_DNA_vs_10R_8661_Tail_DNA	chr1	36958373	36958373	C	G	Tmem131-Vwa3b		TRUE	n.36958373C>G		Tmem131-Vwa3b	Tmem131-Vwa3b	intergenic_region	MODIFIER	intergenic_region		272	0	0.003827	252	112	0.449	PASS	5.9114
Aplan-10R-8660-Thy_vs_Aplan-10R-8660-Tail	chr1	36958463	36958463	G	C	Tmem131-Cnga3		TRUE	n.36958463G>C		Tmem131-Cnga3	Tmem131-Cnga3	intergenic_region	MODIFIER	intergenic_region		51	0	0.022	59	5	0.103	PASS	1.22114
Aplan-10R-8662-Spl_vs_Aplan-10R-8662-Tail	chr1	37186854	37186854	C	G	Tmem131-Cnga3		TRUE	n.37186854C>G		Tmem131-Cnga3	Tmem131-Cnga3	intergenic_region	MODIFIER	intergenic_region		30	0	0.042	39	10	0.263	PASS	2.44382
Aplan-10R-8660-Thy_vs_Aplan-10R-8660-Tail	chr1	37261051	37261051	C	G	Cnga3		TRUE	c.965C>G	p.Pro322Arg	NM_001282010.1	Cnga3	missense_variant	MODERATE	transcript	protein_coding	53	0	0.023	81	6	0.082	PASS	1.09262
Aplan-10R-8659-Spl_vs_Aplan-10R-8659-Tail	chr1	37261071	37261071	C	G	Cnga3		TRUE	c.985C>G	p.Arg329Gly	NM_001282010.1	Cnga3	missense_variant	MODERATE	transcript	protein_coding	73	0	0.014	74	31	0.422	PASS	6.45728
10R_8661_BM_DNA_vs_10R_8661_Tail_DNA	chr1	37261244	37261244	C	G	Cnga3		TRUE	c.1158C>G	p.Asn386Lys	NM_001282010.1	Cnga3	missense_variant	MODERATE	transcript	protein_coding	131	2	0.00899	121	58	0.506	PASS	5.7949
10R_8656_BM_DNA_vs_10R_8656_Tail_DNA	chr1	37261367	37261367	G	C	Cnga3		TRUE	c.1281G>C	p.Arg427Ser	NM_001282010.1	Cnga3	missense_variant	MODERATE	transcript	protein_coding	108	0	0.009783	115	8	0.066	PASS	2.15102
Aplan-10R-8662-Spl_vs_Aplan-10R-8662-Tail	chr1	37261736	37261736	C	T	Cnga3		TRUE	c.1650C>T	p.Ile550Ile	NM_001282010.1	Cnga3	synonymous_variant	LOW	transcript	protein_coding	52	0	0.023	98	42	0.454	PASS	6.12653
10R_8661_BM_DNA_vs_10R_8661_Tail_DNA	chr1	37357991	37357991	G	C	Inpp4a		TRUE	c.73G>C	p.Val25Leu	NM_001290797.1	Inpp4a	missense_variant	MODERATE	transcript	protein_coding	235	0	0.005054	219	110	0.488	PASS	5.71045
Aplan-10R-8659-Spl_vs_Aplan-10R-8659-Tail	chr1	37367768	37367768	C	G	Inpp4a		TRUE	c.591C>G	p.Pro197Pro	NM_001290797.1	Inpp4a	synonymous_variant	LOW	transcript	protein_coding	125	2	0.028	97	35	0.344	PASS	6.07526
10R_8661_BM_DNA_vs_10R_8661_Tail_DNA	chr1	37369358	37369358	G	C	Inpp4a		TRUE	c.819G>C	p.Arg273Ser	NM_001290797.1	Inpp4a	missense_variant&splice_region_variant	MODERATE	transcript	protein_coding	103	0	0.011	83	29	0.354	PASS	6.06541
10R_8658_BM_DNA_vs_10R_8658_Tail_DNA	chr1	37377627	37377627	C	G	Inpp4a		TRUE	c.1228C>G	p.Arg410Gly	NM_001290797.1	Inpp4a	missense_variant	MODERATE	transcript	protein_coding	124	0	0.01	132	44	0.306	PASS	5.76785
10R_8661_BM_DNA_vs_10R_8661_Tail_DNA	chr1	37389734	37389734	C	A	Inpp4a		TRUE	c.2252C>A	p.Ser751*	NM_001290797.1	Inpp4a	stop_gained	HIGH	transcript	protein_coding	111	0	0.009886	92	49	0.537	PASS	5.92455
10R_8656_BM_DNA_vs_10R_8656_Tail_DNA	chr1	37390198	37390198	C	G	Inpp4a		TRUE	c.2435+9C>G		NM_001290797.1	Inpp4a	intron_variant	MODIFIER	transcript	protein_coding	120	0	0.009531	121	43	0.363	PASS	5.94554
Aplan-10R-8659-Spl_vs_Aplan-10R-8659-Tail	chr1	37420518	37420518	G	C	Coa5		TRUE	c.*68C>G		NM_198006.4	Coa5	3_prime_UTR_variant	MODIFIER	transcript	protein_coding	88	0	0.014	92	27	0.267	PASS	5.89943
10R_8658_BM_DNA_vs_10R_8658_Tail_DNA	chr1	37452573	37452573	G	C	Mgat4a		TRUE	c.1077C>G	p.Phe359Leu	NM_173870.3	Mgat4a	missense_variant	MODERATE	transcript	protein_coding	276	7	0.029	333	133	0.403	PASS	5.72591
Aplan-10R-8664-Spl_vs_Aplan-10R-8664-Tail	chr1	37454864	37454864	G	C	Mgat4a		TRUE	c.900C>G	p.Phe300Leu	NM_173870.3	Mgat4a	missense_variant	MODERATE	transcript	protein_coding	28	0	0.041	30	9	0.333	PASS	2.70068
10R_8658_BM_DNA_vs_10R_8658_Tail_DNA	chr1	37614562	37614562	G	C	2010300C02Rik		TRUE	c.3162C>G	p.Pro1054Pro	NM_028096.1	2010300C02Rik	synonymous_variant	LOW	transcript	protein_coding	68	0	0.018	76	15	0.216	PASS	4.41462
10R_8661_BM_DNA_vs_10R_8661_Tail_DNA	chr1	37624354	37624354	C	G	2010300C02Rik		TRUE	c.2462G>C	p.Arg821Pro	NM_028096.1	2010300C02Rik	missense_variant	MODERATE	transcript	protein_coding	60	0	0.017	53	25	0.439	PASS	6.3963
Aplan-10R-8659-Spl_vs_Aplan-10R-8659-Tail	chr1	37625037	37625037	G	C	2010300C02Rik		TRUE	c.1779C>G	p.Pro593Pro	NM_028096.1	2010300C02Rik	synonymous_variant	LOW	transcript	protein_coding	121	0	0.009838	125	5	0.048	PASS	1.22092
Aplan-10R-8664-Spl_vs_Aplan-10R-8664-Tail	chr1	37625289	37625289	G	C	2010300C02Rik		TRUE	c.1527C>G	p.Pro509Pro	NM_028096.1	2010300C02Rik	synonymous_variant	LOW	transcript	protein_coding	54	0	0.025	81	30	0.369	PASS	5.99232
10R_8661_BM_DNA_vs_10R_8661_Tail_DNA	chr1	37637916	37637916	C	G	2010300C02Rik		TRUE	c.184G>C	p.Glu62Gln	NM_028096.1	2010300C02Rik	missense_variant	MODERATE	transcript	protein_coding	111	0	0.011	132	52	0.389	PASS	6.23732
Aplan-10R-8660-Thy_vs_Aplan-10R-8660-Tail	chr1	37637927	37637927	G	C	2010300C02Rik		TRUE	c.173C>G	p.Pro58Arg	NM_028096.1	2010300C02Rik	missense_variant	MODERATE	transcript	protein_coding	28	0	0.041	30	9	0.292	PASS	2.70068
10R_8661_BM_DNA_vs_10R_8661_Tail_DNA	chr1	37637998	37637998	C	G	2010300C02Rik		TRUE	c.102G>C	p.Lys34Asn	NM_028096.1	2010300C02Rik	missense_variant	MODERATE	transcript	protein_coding	111	0	0.009958	116	25	0.188	PASS	6.2912
10R_8658_BM_DNA_vs_10R_8658_Tail_DNA	chr1	37755574	37755574	G	C	Tsga10		TRUE	c.2070-53C>G		NM_207228.3	Tsga10	intron_variant	MODIFIER	transcript	protein_coding	57	0	0.021	82	25	0.326	PASS	6.35207
10R_8656_BM_DNA_vs_10R_8656_Tail_DNA	chr1	37755597	37755597	C	G	Tsga10		TRUE	c.2070-76G>C		NM_207228.3	Tsga10	intron_variant	MODIFIER	transcript	protein_coding	86	0	0.014	72	32	0.452	PASS	6.13908
10R_8658_BM_DNA_vs_10R_8658_Tail_DNA	chr1	37760997	37760997	C	G	Tsga10		TRUE	c.2021G>C	p.Arg674Pro	NM_207228.3	Tsga10	missense_variant	MODERATE	transcript	protein_coding	101	0	0.014	127	65	0.505	PASS	6.15472
Aplan-10R-8660-Spl_vs_Aplan-10R-8660-Tail	chr1	37761405	37761405	G	C	Tsga10		TRUE	c.1922+25C>G		NM_207228.3	Tsga10	intron_variant	MODIFIER	transcript	protein_coding	89	0	0.014	137	65	0.484	PASS	5.67811
10R_8656_BM_DNA_vs_10R_8656_Tail_DNA	chr1	37874885	37874885	G	C	Lipt1		TRUE	c.21G>C	p.Met7Ile	NM_001037918.3	Lipt1	missense_variant	MODERATE	transcript	protein_coding	169	0	0.006704	149	14	0.108	PASS	4.75693
Aplan-10R-8660-Spl_vs_Aplan-10R-8660-Tail	chr1	37875086	37875086	C	G	Lipt1		TRUE	c.222C>G	p.Ile74Met	NM_001037918.3	Lipt1	missense_variant	MODERATE	transcript	protein_coding	71	0	0.015	94	42	0.458	PASS	5.84847
Aplan-10R-8659-Spl_vs_Aplan-10R-8659-Tail	chr1	37875554	37875554	G	C	Lipt1		TRUE	c.690G>C	p.Ala230Ala	NM_001037918.3	Lipt1	synonymous_variant	LOW	transcript	protein_coding	85	0	0.014	77	22	0.293	PASS	6.23203
Aplan-10R-8660-Thy_vs_Aplan-10R-8660-Tail	chr1	37909977	37909977	G	C	Lyg2		TRUE	c.303C>G	p.Ala101Ala	NM_001033427.3	Lyg2	synonymous_variant	LOW	transcript	protein_coding	12	0	0.077	27	5	0.167	PASS	0.524441
Aplan-10R-8664-Spl_vs_Aplan-10R-8664-Tail	chr1	37946919	37946919	G	C	Lyg1		TRUE	c.560C>G	p.Ala187Gly	NM_027111.3	Lyg1	missense_variant	MODERATE	transcript	protein_coding	26	0	0.056	30	8	0.307	PASS	2.28232
10R_8656_BM_DNA_vs_10R_8656_Tail_DNA	chr1	37949963	37949963	C	G	Lyg1		TRUE	c.175G>C	p.Glu59Gln	NM_027111.3	Lyg1	missense_variant	MODERATE	transcript	protein_coding	93	0	0.012	99	39	0.4	PASS	6.31165
10R_8658_BM_DNA_vs_10R_8658_Tail_DNA	chr1	37949993	37949993	C	G	Lyg1		TRUE	c.149-4G>C		NM_027111.3	Lyg1	splice_region_variant&intron_variant	LOW	transcript	protein_coding	80	0	0.015	89	21	0.229	PASS	5.85634
10R_8656_BM_DNA_vs_10R_8656_Tail_DNA	chr1	38036241	38036241	C	G	Eif5b		TRUE	c.1798C>G	p.Arg600Gly	NM_198303.2	Eif5b	missense_variant	MODERATE	transcript	protein_coding	129	0	0.009531	109	48	0.446	PASS	5.85361
10R_8661_BM_DNA_vs_10R_8661_Tail_DNA	chr1	38051650	38051650	C	G	Eif5b		TRUE	c.3588C>G	p.Asp1196Glu	NM_198303.2	Eif5b	missense_variant	MODERATE	transcript	protein_coding	181	0	0.006315	171	45	0.271	PASS	5.77735
10R_8658_BM_DNA_vs_10R_8658_Tail_DNA	chr1	38071443	38071443	C	G	Rev1		TRUE	c.1725G>C	p.Thr575Thr	NM_019570.4	Rev1	synonymous_variant	LOW	transcript	protein_coding	130	3	0.03	173	76	0.437	PASS	5.81316
Aplan-10R-8664-Spl_vs_Aplan-10R-8664-Tail	chr1	38071443	38071443	C	G	Rev1		TRUE	c.1725G>C	p.Thr575Thr	NM_019570.3	Rev1	synonymous_variant	LOW	transcript	protein_coding	25	0	0.043	39	14	0.371	PASS	3.39787
Aplan-10R-8660-Thy_vs_Aplan-10R-8660-Tail	chr1	38079320	38079320	G	C	Rev1		TRUE	c.1511C>G	p.Ala504Gly	NM_019570.3	Rev1	missense_variant	MODERATE	transcript	protein_coding	97	0	0.012	112	26	0.264	PASS	6.0928
10R_8656_BM_DNA_vs_10R_8656_Tail_DNA	chr1	38098889	38098889	C	G	Rev1		TRUE	c.314G>C	p.Gly105Ala	NM_019570.4	Rev1	missense_variant	MODERATE	transcript	protein_coding	219	0	0.005681	249	96	0.395	PASS	5.71911
10R_8661_BM_DNA_vs_10R_8661_Tail_DNA	chr1	38204951	38204951	G	C	Aff3		TRUE	c.2738C>G	p.Ala913Gly	NM_001290814.1	Aff3	missense_variant	MODERATE	transcript	protein_coding	96	1	0.024	66	33	0.5	PASS	6.03223
Aplan-10R-8660-Thy_vs_Aplan-10R-8660-Tail	chr1	38210495	38210495	G	C	Aff3		TRUE	c.1530C>G	p.Cys510Trp	NM_001290814.1	Aff3	missense_variant	MODERATE	transcript	protein_coding	27	0	0.035	26	9	0.385	PASS	3.15177
10R_8656_BM_DNA_vs_10R_8656_Tail_DNA	chr1	38536784	38536784	G	C	Aff3		TRUE	c.174+42C>G		NM_001290814.1	Aff3	intron_variant	MODIFIER	transcript	protein_coding	128	1	0.019	131	62	0.468	PASS	5.94147
Aplan-10R-8664-Spl_vs_Aplan-10R-8664-Tail	chr1	38536934	38536934	C	G	Aff3		TRUE	c.66G>C	p.Pro22Pro	NM_001290814.1	Aff3	synonymous_variant	LOW	transcript	protein_coding	23	0	0.048	34	13	0.407	PASS	3.14991
Aplan-10R-8664-Spl_vs_Aplan-10R-8664-Tail	chr1	38941539	38941539	C	G	Nms		TRUE	c.105C>G	p.Pro35Pro	NM_001011684.2	Nms	synonymous_variant	LOW	transcript	protein_coding	93	2	0.027	148	42	0.312	PASS	6.18977
Aplan-10R-8662-Spl_vs_Aplan-10R-8662-Tail	chr1	38995843	38995843	C	G	Pdcl3		TRUE	c.480C>G	p.Pro160Pro	NM_026850.4	Pdcl3	synonymous_variant	LOW	transcript	protein_coding	64	0	0.018	100	27	0.298	PASS	5.84605
Aplan-10R-8659-Spl_vs_Aplan-10R-8659-Tail	chr1	38995919	38995919	G	C	Pdcl3		TRUE	c.556G>C	p.Gly186Arg	NM_026850.4	Pdcl3	missense_variant	MODERATE	transcript	protein_coding	73	0	0.016	74	13	0.203	PASS	3.86271
Aplan-10R-8659-Spl_vs_Aplan-10R-8659-Tail	chr1	39300700	39300700	C	T	Npas2		TRUE	c.330C>T	p.Ser110Ser	NM_008719.2	Npas2	synonymous_variant	LOW	transcript	protein_coding	165	0	0.007613	158	53	0.344	PASS	5.75927
10R_8658_BM_DNA_vs_10R_8658_Tail_DNA	chr1	39372547	39372547	G	A	Tbc1d8		TRUE	c.3252C>T	p.Pro1084Pro	NM_001357521.1	Tbc1d8	synonymous_variant	LOW	transcript	protein_coding	135	0	0.008649	151	7	0.059	PASS	1.80985
10R_8658_BM_DNA_vs_10R_8658_Tail_DNA	chr1	39426153	39426153	C	G	Tbc1d8		TRUE	c.153G>C	p.Ala51Ala	NM_001357521.1	Tbc1d8	synonymous_variant	LOW	transcript	protein_coding	182	0	0.007385	198	41	0.227	PASS	5.80203
10R_8658_BM_DNA_vs_10R_8658_Tail_DNA	chr1	39537395	39537395	G	C	Cnot11		TRUE	c.500-21G>C		NM_028043.3	Cnot11	intron_variant	MODIFIER	transcript	protein_coding	181	2	0.014	248	69	0.276	PASS	5.85793
Aplan-10R-8659-Spl_vs_Aplan-10R-8659-Tail	chr1	39623265	39623265	G	C	Creg2		TRUE	c.720-22C>G		NM_170597.4	Creg2	intron_variant	MODIFIER	transcript	protein_coding	43	0	0.025	36	15	0.398	PASS	5.98603
Aplan-10R-8664-Spl_vs_Aplan-10R-8664-Tail	chr1	39624892	39624892	C	G	Creg2		TRUE	c.697G>C	p.Ala233Pro	NM_170597.4	Creg2	missense_variant	MODERATE	transcript	protein_coding	46	0	0.029	69	27	0.4	PASS	6.12981
Aplan-10R-8659-Spl_vs_Aplan-10R-8659-Tail	chr1	39672186	39672186	C	G	Rfx8		TRUE	c.1282G>C	p.Gly428Arg	NM_001145660.1	Rfx8	missense_variant&splice_region_variant	MODERATE	transcript	protein_coding	84	1	0.03	69	25	0.377	PASS	5.85082
10R_8661_BM_DNA_vs_10R_8661_Tail_DNA	chr1	39695943	39695943	G	C	Rfx8		TRUE	c.357C>G	p.Phe119Leu	NM_001145660.1	Rfx8	missense_variant	MODERATE	transcript	protein_coding	129	0	0.009024	110	20	0.193	PASS	7.18393
10R_8658_BM_DNA_vs_10R_8658_Tail_DNA	chr1	39710208	39710208	G	C	Rfx8		TRUE	c.288C>G	p.Ser96Ser	NM_001145660.1	Rfx8	synonymous_variant	LOW	transcript	protein_coding	91	0	0.014	119	5	0.042	PASS	1.15098
Aplan-10R-8659-Spl_vs_Aplan-10R-8659-Tail	chr1	39711406	39711406	G	C	Rfx8		TRUE	c.223C>G	p.Arg75Gly	NM_001145660.1	Rfx8	missense_variant	MODERATE	transcript	protein_coding	46	0	0.024	55	7	0.133	PASS	1.82651
Aplan-10R-8660-Spl_vs_Aplan-10R-8660-Tail	chr1	39711433	39711433	G	C	Rfx8		TRUE	c.196C>G	p.Arg66Gly	NM_001145660.1	Rfx8	missense_variant	MODERATE	transcript	protein_coding	33	0	0.037	28	13	0.458	PASS	5.24395
Aplan-10R-8660-Thy_vs_Aplan-10R-8660-Tail	chr1	39718471	39718471	C	G	Rfx8		TRUE	c.136G>C	p.Glu46Gln	NM_001145660.1	Rfx8	missense_variant	MODERATE	transcript	protein_coding	63	0	0.021	76	11	0.156	PASS	2.99337
Aplan-10R-8660-Spl_vs_Aplan-10R-8660-Tail	chr1	39961882	39961882	C	G	Map4k4		TRUE	c.124-296C>G		NM_001252200.1	Map4k4	intron_variant	MODIFIER	transcript	protein_coding	39	0	0.03	75	34	0.422	PASS	6.06061
Aplan-10R-8659-Spl_vs_Aplan-10R-8659-Tail	chr1	39980664	39980664	C	G	Map4k4		TRUE	c.508+14C>G		NM_001252200.1	Map4k4	intron_variant	MODIFIER	transcript	protein_coding	85	0	0.013	98	8	0.093	PASS	2.11392
10R_8661_BM_DNA_vs_10R_8661_Tail_DNA	chr1	40021141	40021141	A	G	Map4k4		TRUE	c.3290A>G	p.Tyr1097Cys	NM_001252200.1	Map4k4	missense_variant	MODERATE	transcript	protein_coding	204	0	0.005616	180	84	0.471	PASS	5.72813
10R_8658_BM_DNA_vs_10R_8658_Tail_DNA	chr1	40023465	40023465	G	C	Map4k4		TRUE	c.3589G>C	p.Gly1197Arg	NM_001252200.1	Map4k4	missense_variant	MODERATE	transcript	protein_coding	65	2	0.053	95	41	0.4	PASS	5.86082
Aplan-10R-8659-Spl_vs_Aplan-10R-8659-Tail	chr1	40105364	40105364	C	G	Il1r2		TRUE	c.210C>G	p.Ser70Ser	NM_010555.4	Il1r2	synonymous_variant	LOW	transcript	protein_coding	43	0	0.025	49	14	0.282	PASS	4.22319
10R_8661_BM_DNA_vs_10R_8661_Tail_DNA	chr1	40115214	40115214	C	G	Il1r2		TRUE	c.778+16C>G		NM_001360800.1	Il1r2	intron_variant	MODIFIER	transcript	protein_coding	136	1	0.008252	121	49	0.391	PASS	5.92365
10R_8661_BM_DNA_vs_10R_8661_Tail_DNA	chr1	40293492	40293492	G	C	Il1r1		TRUE	c.340G>C	p.Val114Leu	NM_008362.2	Il1r1	missense_variant	MODERATE	transcript	protein_coding	224	0	0.004859	170	72	0.444	PASS	5.85657
10R_8658_BM_DNA_vs_10R_8658_Tail_DNA	chr1	40300791	40300791	G	C	Il1r1		TRUE	c.762G>C	p.Thr254Thr	NM_008362.2	Il1r1	synonymous_variant	LOW	transcript	protein_coding	178	0	0.007307	238	57	0.246	PASS	5.96943
10R_8656_BM_DNA_vs_10R_8656_Tail_DNA	chr1	40351102	40351102	C	G	Il1rl2		TRUE	c.863+37C>G		NM_001356478.1	Il1rl2	intron_variant	MODIFIER	transcript	protein_coding	65	1	0.035	69	31	0.467	PASS	6.42771
10R_8658_BM_DNA_vs_10R_8658_Tail_DNA	chr1	40351841	40351841	C	G	Il1rl2		TRUE	c.943C>G	p.Arg315Gly	NM_001356478.1	Il1rl2	missense_variant	MODERATE	transcript	protein_coding	140	5	0.035	159	78	0.465	PASS	5.9108
10R_8656_BM_DNA_vs_10R_8656_Tail_DNA	chr1	40351851	40351851	C	G	Il1rl2		TRUE	c.953C>G	p.Thr318Arg	NM_001356478.1	Il1rl2	missense_variant	MODERATE	transcript	protein_coding	161	2	0.016	138	61	0.471	PASS	5.74667
Aplan-10R-8660-Thy_vs_Aplan-10R-8660-Tail	chr1	40351870	40351870	C	T	Il1rl2		TRUE	c.972C>T	p.Ser324Ser	NM_133193.3	Il1rl2	synonymous_variant	LOW	transcript	protein_coding	52	0	0.021	67	15	0.22	PASS	3.94595
10R_8658_BM_DNA_vs_10R_8658_Tail_DNA	chr1	40461728	40461728	G	C	Il18r1		TRUE	c.-4658G>C		NM_008365.2	Il18r1	upstream_gene_variant	MODIFIER	transcript	protein_coding	63	0	0.017	101	47	0.434	PASS	5.94065
10R_8658_BM_DNA_vs_10R_8658_Tail_DNA	chr1	40487117	40487117	C	G	Il18r1		TRUE	c.803+19C>G		NM_008365.2	Il18r1	intron_variant	MODIFIER	transcript	protein_coding	97	0	0.014	118	56	0.454	PASS	5.75355
10R_8658_BM_DNA_vs_10R_8658_Tail_DNA	chr1	40498628	40498628	G	C	Il18r1		TRUE	c.1552G>C	p.Ala518Pro	NM_008365.2	Il18r1	missense_variant	MODERATE	transcript	protein_coding	142	5	0.028	166	82	0.486	PASS	5.68124
10R_8658_BM_DNA_vs_10R_8658_Tail_DNA	chr1	40498660	40498660	G	C	Il18r1		TRUE	c.1584G>C	p.Ser528Ser	NM_008365.2	Il18r1	synonymous_variant	LOW	transcript	protein_coding	126	0	0.01	151	16	0.124	PASS	4.06793
10R_8656_BM_DNA_vs_10R_8656_Tail_DNA	chr1	40547828	40547828	C	G	Il18rap		TRUE	c.1269C>G	p.Ala423Ala	NM_010553.4	Il18rap	synonymous_variant	LOW	transcript	protein_coding	120	3	0.031	114	52	0.463	PASS	5.98114
Aplan-10R-8660-Spl_vs_Aplan-10R-8660-Tail	chr1	40601058	40601058	G	C	Slc9a4		TRUE	c.980+29G>C		NM_177084.3	Slc9a4	intron_variant	MODIFIER	transcript	protein_coding	53	0	0.021	70	38	0.525	PASS	5.95288
Aplan-10R-8660-Thy_vs_Aplan-10R-8660-Tail	chr1	40602918	40602918	C	G	Slc9a4		TRUE	c.1046C>G	p.Thr349Arg	NM_177084.3	Slc9a4	missense_variant	MODERATE	transcript	protein_coding	36	0	0.029	39	8	0.227	PASS	2.26437
Aplan-10R-8660-Spl_vs_Aplan-10R-8660-Tail	chr1	40607717	40607717	G	C	Slc9a4		TRUE	c.1402-32G>C		NM_177084.3	Slc9a4	intron_variant	MODIFIER	transcript	protein_coding	34	0	0.037	47	20	0.333	PASS	5.58403
Aplan-10R-8662-Spl_vs_Aplan-10R-8662-Tail	chr1	40612151	40612151	C	G	Slc9a4		TRUE	c.1588C>G	p.Arg530Gly	NM_177084.3	Slc9a4	missense_variant	MODERATE	transcript	protein_coding	59	0	0.021	68	31	0.446	PASS	5.97535
10R_8658_BM_DNA_vs_10R_8658_Tail_DNA	chr1	40726279	40726279	C	G	Slc9a2		TRUE	c.828C>G	p.Ile276Met	NM_001033289.2	Slc9a2	missense_variant	MODERATE	transcript	protein_coding	292	4	0.014	341	120	0.34	PASS	5.70322
10R_8661_BM_DNA_vs_10R_8661_Tail_DNA	chr1	40742829	40742829	G	C	Slc9a2		TRUE	c.1217G>C	p.Arg406Pro	NM_001033289.2	Slc9a2	missense_variant	MODERATE	transcript	protein_coding	144	0	0.007863	157	34	0.234	PASS	6.22773
10R_8661_BM_DNA_vs_10R_8661_Tail_DNA	chr1	40765685	40765685	C	G	Slc9a2		TRUE	c.1969C>G	p.Arg657Gly	NM_001033289.2	Slc9a2	missense_variant	MODERATE	transcript	protein_coding	91	0	0.012	50	7	0.16	PASS	3.27691
10R_8661_BM_DNA_vs_10R_8661_Tail_DNA	chr1	40774069	40774069	G	C	Mfsd9		TRUE	c.1085C>G	p.Thr362Arg	NM_172499.2	Mfsd9	missense_variant	MODERATE	transcript	protein_coding	117	0	0.009609	95	25	0.262	PASS	6.50064
10R_8661_BM_DNA_vs_10R_8661_Tail_DNA	chr1	40774304	40774304	G	C	Mfsd9		TRUE	c.850C>G	p.Arg284Gly	NM_172499.2	Mfsd9	missense_variant	MODERATE	transcript	protein_coding	156	1	0.007159	137	36	0.264	PASS	5.7584
Aplan-10R-8660-Thy_vs_Aplan-10R-8660-Tail	chr1	40805836	40805836	G	C	Tmem182		TRUE	c.81G>C	p.Ser27Ser	NM_001081198.1	Tmem182	synonymous_variant	LOW	transcript	protein_coding	70	0	0.017	80	11	0.136	PASS	3.07096
10R_8661_BM_DNA_vs_10R_8661_Tail_DNA	chr1	40805852	40805852	G	C	Tmem182		TRUE	c.97G>C	p.Ala33Pro	NM_001081198.1	Tmem182	missense_variant	MODERATE	transcript	protein_coding	206	0	0.005373	157	36	0.226	PASS	6.35905
10R_8658_BM_DNA_vs_10R_8658_Tail_DNA	chr1	40806079	40806079	G	C	Tmem182		TRUE	c.133-20G>C		NM_001081198.1	Tmem182	intron_variant	MODIFIER	transcript	protein_coding	149	0	0.008128	238	21	0.085	PASS	4.48592
10R_8661_BM_DNA_vs_10R_8661_Tail_DNA	chr1	40854862	40854862	G	C	Tmem182		TRUE	c.536G>C	p.Ser179Thr	NM_001081198.1	Tmem182	missense_variant	MODERATE	transcript	protein_coding	115	1	0.009427	93	26	0.272	PASS	5.93165
10R_8661_BM_DNA_vs_10R_8661_Tail_DNA	chr1	42230653	42230653	C	G	4930448I06Rik-Pantr1		TRUE	n.42230653C>G		4930448I06Rik-Pantr1	4930448I06Rik-Pantr1	intergenic_region	MODIFIER	intergenic_region		50	0	0.02	42	12	0.263	PASS	4.51602
10R_8658_BM_DNA_vs_10R_8658_Tail_DNA	chr1	42898521	42898521	C	G	Mrps9		TRUE	c.715C>G	p.Arg239Gly	NM_023514.4	Mrps9	missense_variant	MODERATE	transcript	protein_coding	76	2	0.034	91	40	0.422	PASS	6.13961
10R_8661_BM_DNA_vs_10R_8661_Tail_DNA	chr1	43030551	43030551	G	C	Gpr45		TRUE	c.-247-1401G>C		NM_053107.4	Gpr45	intron_variant	MODIFIER	transcript	protein_coding	154	1	0.007291	110	32	0.308	PASS	6.14472
10R_8661_BM_DNA_vs_10R_8661_Tail_DNA	chr1	43030604	43030604	G	C	Gpr45		TRUE	c.-247-1348G>C		NM_053107.4	Gpr45	intron_variant	MODIFIER	transcript	protein_coding	174	0	0.006322	141	38	0.28	PASS	5.96325
10R_8656_BM_DNA_vs_10R_8656_Tail_DNA	chr1	43059994	43059994	G	C	Tgfbrap1		TRUE	c.1349C>G	p.Thr450Arg	NM_001013025.3	Tgfbrap1	missense_variant	MODERATE	transcript	protein_coding	126	0	0.009021	139	16	0.111	PASS	4.59772
10R_8661_BM_DNA_vs_10R_8661_Tail_DNA	chr1	43060053	43060053	G	C	Tgfbrap1		TRUE	c.1290C>G	p.Ser430Arg	NM_001013025.3	Tgfbrap1	missense_variant	MODERATE	transcript	protein_coding	165	0	0.006719	151	45	0.288	PASS	6.26057
Aplan-10R-8660-Thy_vs_Aplan-10R-8660-Tail	chr1	43075879	43075879	G	C	Tgfbrap1		TRUE	c.60C>G	p.Gly20Gly	NM_001013025.2	Tgfbrap1	synonymous_variant	LOW	transcript	protein_coding	45	0	0.025	54	7	0.153	PASS	1.82552
10R_8656_BM_DNA_vs_10R_8656_Tail_DNA	chr1	43075946	43075946	G	C	Tgfbrap1		TRUE	c.-8C>G		NM_001013025.3	Tgfbrap1	5_prime_UTR_variant	MODIFIER	transcript	protein_coding	148	0	0.008231	146	11	0.074	PASS	3.42938
10R_8658_BM_DNA_vs_10R_8658_Tail_DNA	chr1	43123598	43123598	C	G	Fhl2		TRUE	c.756G>C	p.Lys252Asn	NM_001289533.1	Fhl2	missense_variant	MODERATE	transcript	protein_coding	75	1	0.032	102	52	0.523	PASS	6.00917
10R_8661_BM_DNA_vs_10R_8661_Tail_DNA	chr1	43141821	43141821	G	C	Fhl2		TRUE	c.208C>G	p.Arg70Gly	NM_001289533.1	Fhl2	missense_variant	MODERATE	transcript	protein_coding	162	0	0.006834	188	37	0.23	PASS	5.99778
Aplan-10R-8662-Spl_vs_Aplan-10R-8662-Tail	chr1	43141853	43141853	C	G	Fhl2		TRUE	c.176G>C	p.Arg59Pro	NM_001289533.1	Fhl2	missense_variant	MODERATE	transcript	protein_coding	38	0	0.029	40	18	0.447	PASS	6.1603
10R_8656_BM_DNA_vs_10R_8656_Tail_DNA	chr1	43189357	43189357	C	G	Fhl2		TRUE	c.-24+7294G>C		NM_001289533.1	Fhl2	intron_variant	MODIFIER	transcript	protein_coding	58	0	0.016	86	33	0.387	PASS	6.36564
Aplan-10R-8660-Thy_vs_Aplan-10R-8660-Tail	chr1	43737157	43737157	C	G	1500015O10Rik		TRUE	c.80-43C>G		NM_024283.3	1500015O10Rik	intron_variant	MODIFIER	transcript	protein_coding	70	0	0.018	82	12	0.151	PASS	3.33751
10R_8656_BM_DNA_vs_10R_8656_Tail_DNA	chr1	43805643	43805643	C	G	Uxs1		TRUE	c.169G>C	p.Glu57Gln	NM_001368287.1	Uxs1	missense_variant	MODERATE	transcript	protein_coding	525	0	0.002395	529	11	0.025	PASS	3.03284
10R_8658_BM_DNA_vs_10R_8658_Tail_DNA	chr1	43971543	43971543	C	G	Tpp2		TRUE	c.1510-21C>G		NM_009418.3	Tpp2	intron_variant	MODIFIER	transcript	protein_coding	180	1	0.006721	228	115	0.499	PASS	5.75864
10R_8658_BM_DNA_vs_10R_8658_Tail_DNA	chr1	43971682	43971682	C	A	Tpp2		TRUE	c.1628C>A	p.Ala543Asp	NM_009418.3	Tpp2	missense_variant	MODERATE	transcript	protein_coding	182	2	0.014	197	95	0.482	PASS	5.71724
Aplan-10R-8659-Spl_vs_Aplan-10R-8659-Tail	chr1	44091570	44091570	C	G	Tex30		TRUE	c.37G>C	p.Gly13Arg	NM_029368.1	Tex30	missense_variant	MODERATE	transcript	protein_coding	76	0	0.015	56	17	0.294	PASS	7.04011
Aplan-10R-8660-Thy_vs_Aplan-10R-8660-Tail	chr1	44114492	44114492	G	C	Kdelc1		TRUE	c.621C>G	p.His207Gln	NM_023645.3	Kdelc1	missense_variant	MODERATE	transcript	protein_coding	132	0	0.009492	99	38	0.408	PASS	5.8987
10R_8661_BM_DNA_vs_10R_8661_Tail_DNA	chr1	44127688	44127688	C	G	Bivm		TRUE	c.526C>G	p.Arg176Gly	NM_001357046.1	Bivm	missense_variant	MODERATE	transcript	protein_coding	172	0	0.006779	162	93	0.561	PASS	5.82964
10R_8661_BM_DNA_vs_10R_8661_Tail_DNA	chr1	44157053	44157053	C	G	Ercc5		TRUE	c.205C>G	p.Arg69Gly	NM_011729.2	Ercc5	missense_variant	MODERATE	transcript	protein_coding	353	1	0.003261	336	35	0.116	PASS	5.86251
Aplan-10R-8660-Thy_vs_Aplan-10R-8660-Tail	chr1	44167347	44167347	G	C	Ercc5		TRUE	c.1419G>C	p.Ala473Ala	NM_011729.2	Ercc5	synonymous_variant	LOW	transcript	protein_coding	34	0	0.029	59	13	0.214	PASS	2.75431
10R_8656_BM_DNA_vs_10R_8656_Tail_DNA	chr1	44211033	44211033	G	C	Mettl21e		TRUE	c.212C>G	p.Ser71Trp	NM_207281.3	Mettl21e	missense_variant&splice_region_variant	MODERATE	transcript	protein_coding	251	0	0.005178	324	144	0.44	PASS	5.78196
10R_8661_BM_DNA_vs_10R_8661_Tail_DNA	chr1	44766142	44766142	C	G	Gulp1		TRUE	c.390C>G	p.Ser130Arg	NM_028450.3	Gulp1	missense_variant	MODERATE	transcript	protein_coding	278	0	0.0042	218	30	0.147	PASS	5.93117
10R_8658_BM_DNA_vs_10R_8658_Tail_DNA	chr1	45331996	45331996	G	C	Col3a1		TRUE	c.1314G>C	p.Ala438Ala	NM_009930.2	Col3a1	synonymous_variant	LOW	transcript	protein_coding	118	0	0.011	100	5	0.069	PASS	1.71632
10R_8656_BM_DNA_vs_10R_8656_Tail_DNA	chr1	45344474	45344474	C	G	Col3a1		TRUE	c.3268C>G	p.Arg1090Gly	NM_009930.2	Col3a1	missense_variant	MODERATE	transcript	protein_coding	192	0	0.006147	155	69	0.444	PASS	5.85285
10R_8661_BM_DNA_vs_10R_8661_Tail_DNA	chr1	45348646	45348646	C	G	Col3a1		TRUE	c.4294C>G	p.Arg1432Gly	NM_009930.2	Col3a1	missense_variant	MODERATE	transcript	protein_coding	195	0	0.006053	169	13	0.083	PASS	4.44322
Aplan-10R-8664-Spl_vs_Aplan-10R-8664-Tail	chr1	45403074	45403074	G	C	Col5a2		TRUE	c.1971+42C>G		NM_007737.2	Col5a2	intron_variant	MODIFIER	transcript	protein_coding	34	0	0.037	56	13	0.261	PASS	2.84243
Aplan-10R-8659-Spl_vs_Aplan-10R-8659-Tail	chr1	45442684	45442684	C	G	Col5a2		TRUE	c.279G>C	p.Pro93Pro	NM_007737.2	Col5a2	synonymous_variant	LOW	transcript	protein_coding	122	2	0.02	105	41	0.383	PASS	5.92667
Aplan-10R-8659-Spl_vs_Aplan-10R-8659-Tail	chr1	45818209	45818209	C	G	Wdr75		TRUE	c.1665C>G	p.Leu555Leu	NM_028599.2	Wdr75	synonymous_variant	LOW	transcript	protein_coding	236	6	0.022	206	60	0.296	PASS	5.76155
10R_8661_BM_DNA_vs_10R_8661_Tail_DNA	chr1	45911121	45911121	G	C	Slc40a1		TRUE	c.1170C>G	p.Ser390Ser	NM_016917.2	Slc40a1	synonymous_variant	LOW	transcript	protein_coding	264	0	0.004107	187	47	0.249	PASS	6.34946
10R_8661_BM_DNA_vs_10R_8661_Tail_DNA	chr1	45981668	45981668	C	G	Slc40a1-Stk-ps2		TRUE	n.45981668C>G		Slc40a1-Stk-ps2	Slc40a1-Stk-ps2	intergenic_region	MODIFIER	intergenic_region		432	0	0.002644	398	44	0.109	PASS	5.86636
10R_8661_BM_DNA_vs_10R_8661_Tail_DNA	chr1	45981732	45981732	G	C	Slc40a1-Stk-ps2		TRUE	n.45981732G>C		Slc40a1-Stk-ps2	Slc40a1-Stk-ps2	intergenic_region	MODIFIER	intergenic_region		491	1	0.004539	485	104	0.225	PASS	5.60584
Aplan-10R-8664-Spl_vs_Aplan-10R-8664-Tail	chr1	46241039	46241039	C	G	Dnah7b		TRUE	c.8127C>G	p.Cys2709Trp	NM_001160386.1	Dnah7b	missense_variant	MODERATE	transcript	protein_coding	37	0	0.033	43	14	0.348	PASS	4.25166
10R_8661_BM_DNA_vs_10R_8661_Tail_DNA	chr1	46242306	46242306	C	G	Dnah7b		TRUE	c.8394C>G	p.Ile2798Met	NM_001368717.1	Dnah7b	missense_variant	MODERATE	transcript	protein_coding	371	0	0.003158	269	135	0.524	PASS	5.66001
Aplan-10R-8659-Spl_vs_Aplan-10R-8659-Tail	chr1	46290632	46290632	C	G	Dnah7b		TRUE	c.9635C>G	p.Ala3212Gly	NM_001160386.1	Dnah7b	missense_variant	MODERATE	transcript	protein_coding	134	1	0.018	117	51	0.45	PASS	5.79029
10R_8661_BM_DNA_vs_10R_8661_Tail_DNA	chr1	46363035	46363035	G	C	Dnah7b		TRUE	c.11868+29G>C		NM_001368717.1	Dnah7b	intron_variant	MODIFIER	transcript	protein_coding	290	0	0.003819	320	18	0.055	PASS	5.07978
Aplan-10R-8659-Spl_vs_Aplan-10R-8659-Tail	chr1	46430822	46430822	G	C	Dnah7c		TRUE	c.66G>C	p.Pro22Pro	NM_001310335.1	Dnah7c	synonymous_variant	LOW	transcript	protein_coding	122	0	0.01	143	5	0.044	PASS	1.19346
Aplan-10R-8660-Spl_vs_Aplan-10R-8660-Tail	chr1	46465868	46465868	C	G	Dnah7c		TRUE	c.423C>G	p.Ser141Ser	NM_001310335.1	Dnah7c	synonymous_variant	LOW	transcript	protein_coding	119	0	0.011	140	48	0.381	PASS	6.11668
10R_8658_BM_DNA_vs_10R_8658_Tail_DNA	chr1	46527601	46527601	C	G	Dnah7c		TRUE	c.1971C>G	p.Phe657Leu	NM_001310335.1	Dnah7c	missense_variant	MODERATE	transcript	protein_coding	276	4	0.017	368	155	0.42	PASS	5.64913
Aplan-10R-8659-Spl_vs_Aplan-10R-8659-Tail	chr1	46638716	46638716	C	T	Dnah7c		TRUE	c.5198C>T	p.Pro1733Leu	NM_001310335.1	Dnah7c	missense_variant	MODERATE	transcript	protein_coding	85	1	0.026	97	32	0.33	PASS	5.86982
10R_8658_BM_DNA_vs_10R_8658_Tail_DNA	chr1	46748606	46748606	C	G	Dnah7c		TRUE	c.9818C>G	p.Ser3273Trp	NM_001310335.1	Dnah7c	missense_variant	MODERATE	transcript	protein_coding	395	0	0.003374	459	103	0.215	PASS	5.81689
Aplan-10R-8659-Spl_vs_Aplan-10R-8659-Tail	chr1	46770155	46770155	G	C	Dnah7c		TRUE	c.10632G>C	p.Pro3544Pro	NM_001310335.1	Dnah7c	synonymous_variant	LOW	transcript	protein_coding	213	0	0.005924	197	45	0.238	PASS	6.03704
10R_8658_BM_DNA_vs_10R_8658_Tail_DNA	chr1	46780798	46780798	G	C	Dnah7c		TRUE	c.11202+5G>C		NM_001310335.1	Dnah7c	splice_region_variant&intron_variant	LOW	transcript	protein_coding	291	0	0.004287	335	10	0.03	PASS	2.64953
10R_8656_BM_DNA_vs_10R_8656_Tail_DNA	chr1	46835347	46835347	C	G	Slc39a10		TRUE	c.794G>C	p.Arg265Pro	NM_001356416.1	Slc39a10	missense_variant	MODERATE	transcript	protein_coding	310	0	0.00389	249	119	0.49	PASS	5.62598
Aplan-10R-8660-Thy_vs_Aplan-10R-8660-Tail	chr1	49244733	49244733	G	A	Mir6350-Tmeff2		TRUE	n.49244733G>A		Mir6350-Tmeff2	Mir6350-Tmeff2	intergenic_region	MODIFIER	intergenic_region		59	0	0.019	71	20	0.301	PASS	5.70861
10R_8658_BM_DNA_vs_10R_8658_Tail_DNA	chr1	51289598	51289598	C	G	Cavin2		TRUE	c.213C>G	p.Ala71Ala	NM_138741.1	Cavin2	synonymous_variant	LOW	transcript	protein_coding	76	0	0.014	110	41	0.381	PASS	6.30337
Aplan-10R-8660-Thy_vs_Aplan-10R-8660-Tail	chr1	51289598	51289598	C	G	Sdpr		TRUE	c.213C>G	p.Ala71Ala	NM_138741.1	Sdpr	synonymous_variant	LOW	transcript	protein_coding	16	0	0.063	25	6	0.23	PASS	1.18406
10R_8656_BM_DNA_vs_10R_8656_Tail_DNA	chr1	51778374	51778374	C	G	Myo1b		TRUE	c.1728G>C	p.Ala576Ala	NM_001161817.2	Myo1b	synonymous_variant	LOW	transcript	protein_coding	88	1	0.029	62	23	0.37	PASS	5.93455
Aplan-10R-8664-Spl_vs_Aplan-10R-8664-Tail	chr1	51778394	51778394	C	G	Myo1b		TRUE	c.1708G>C	p.Ala570Pro	NM_001161817.2	Myo1b	missense_variant	MODERATE	transcript	protein_coding	22	0	0.053	25	10	0.421	PASS	3.12139
Aplan-10R-8660-Thy_vs_Aplan-10R-8660-Tail	chr1	51784529	51784529	C	G	Myo1b		TRUE	c.1198G>C	p.Glu400Gln	NM_001161817.2	Myo1b	missense_variant	MODERATE	transcript	protein_coding	92	0	0.013	120	45	0.351	PASS	5.92716
10R_8658_BM_DNA_vs_10R_8658_Tail_DNA	chr1	51824160	51824160	C	G	Myo1b		TRUE	c.388G>C	p.Gly130Arg	NM_001161817.2	Myo1b	missense_variant	MODERATE	transcript	protein_coding	232	8	0.029	284	140	0.488	PASS	5.63794
Aplan-10R-8660-Thy_vs_Aplan-10R-8660-Tail	chr1	51834531	51834531	C	G	Myo1b		TRUE	c.264G>C	p.Ser88Ser	NM_001161817.2	Myo1b	synonymous_variant	LOW	transcript	protein_coding	33	0	0.031	56	7	0.13	PASS	1.36371
10R_8656_BM_DNA_vs_10R_8656_Tail_DNA	chr1	51863372	51863372	C	G	Myo1b		TRUE	c.198G>C	p.Pro66Pro	NM_001161817.2	Myo1b	synonymous_variant	LOW	transcript	protein_coding	180	0	0.007159	148	12	0.085	PASS	4.25781
Aplan-10R-8660-Thy_vs_Aplan-10R-8660-Tail	chr1	51883105	51883105	C	G	Myo1b		TRUE	c.113G>C	p.Arg38Pro	NM_001161817.2	Myo1b	missense_variant	MODERATE	transcript	protein_coding	51	0	0.021	64	6	0.122	PASS	1.48087
Aplan-10R-8664-Spl_vs_Aplan-10R-8664-Tail	chr1	52011883	52011883	C	G	Stat4		TRUE	c.100C>G	p.Leu34Val	NM_001308266.1	Stat4	missense_variant	MODERATE	transcript	protein_coding	44	0	0.029	78	29	0.397	PASS	6.06985
10R_8656_BM_DNA_vs_10R_8656_Tail_DNA	chr1	52071825	52071825	G	C	Stat4		TRUE	c.466-36G>C		NM_001308266.1	Stat4	intron_variant	MODIFIER	transcript	protein_coding	132	0	0.009298	128	55	0.415	PASS	5.8296
Aplan-10R-8659-Spl_vs_Aplan-10R-8659-Tail	chr1	52126503	52126503	C	G	Stat1		TRUE	c.274-17C>G		NM_001205313.1	Stat1	intron_variant	MODIFIER	transcript	protein_coding	111	0	0.011	94	27	0.295	PASS	5.9022
Aplan-10R-8659-Spl_vs_Aplan-10R-8659-Tail	chr1	52152360	52152360	C	G	Stat1		TRUE	c.1873C>G	p.Arg625Gly	NM_001205313.1	Stat1	missense_variant	MODERATE	transcript	protein_coding	21	0	0.048	37	7	0.235	PASS	1.38399
Aplan-10R-8662-Spl_vs_Aplan-10R-8662-Tail	chr1	52154995	52154995	C	G	Stat1		TRUE	c.2087C>G	p.Pro696Arg	NM_001205313.1	Stat1	missense_variant	MODERATE	transcript	protein_coding	87	0	0.015	125	5	0.052	PASS	1.09813
10R_8661_BM_DNA_vs_10R_8661_Tail_DNA	chr1	52199769	52199769	C	G	Gls		TRUE	c.1087G>C	p.Val363Leu	NM_001081081.2	Gls	missense_variant&splice_region_variant	MODERATE	transcript	protein_coding	395	1	0.002912	365	30	0.087	PASS	6.01984
10R_8656_BM_DNA_vs_10R_8656_Tail_DNA	chr1	52662436	52662436	G	C	Mfsd6		TRUE	c.1854C>G	p.Leu618Leu	NM_133829.2	Mfsd6	synonymous_variant	LOW	transcript	protein_coding	158	0	0.007852	141	42	0.288	PASS	6.31421
10R_8656_BM_DNA_vs_10R_8656_Tail_DNA	chr1	52663436	52663436	G	A	Mfsd6		TRUE	c.1650C>T	p.His550His	NM_133829.2	Mfsd6	synonymous_variant	LOW	transcript	protein_coding	81	0	0.014	110	6	0.053	PASS	1.40237
10R_8656_BM_DNA_vs_10R_8656_Tail_DNA	chr1	52708416	52708416	G	C	Mfsd6		TRUE	c.1289C>G	p.Ala430Gly	NM_133829.2	Mfsd6	missense_variant	MODERATE	transcript	protein_coding	184	1	0.012	195	97	0.495	PASS	5.6781
10R_8656_BM_DNA_vs_10R_8656_Tail_DNA	chr1	52920231	52920231	G	C	1700019D03Rik		TRUE	c.*5016C>G		NM_001368274.1	1700019D03Rik	downstream_gene_variant	MODIFIER	transcript	protein_coding	238	0	0.005682	219	92	0.427	PASS	5.90726
10R_8656_BM_DNA_vs_10R_8656_Tail_DNA	chr1	52925400	52925400	G	C	1700019D03Rik		TRUE	c.168C>G	p.Pro56Pro	NM_001368274.1	1700019D03Rik	synonymous_variant	LOW	transcript	protein_coding	213	2	0.011	246	105	0.44	PASS	5.81212
10R_8656_BM_DNA_vs_10R_8656_Tail_DNA	chr1	53206526	53206526	G	C	Pms1		TRUE	c.1817+36C>G		NM_153556.2	Pms1	intron_variant	MODIFIER	transcript	protein_coding	125	1	0.019	126	61	0.498	PASS	6.06659
10R_8661_BM_DNA_vs_10R_8661_Tail_DNA	chr1	53207538	53207538	G	C	Pms1		TRUE	c.966+38C>G		NM_153556.2	Pms1	intron_variant	MODIFIER	transcript	protein_coding	150	0	0.00688	117	10	0.101	PASS	3.68092
Aplan-10R-8659-Spl_vs_Aplan-10R-8659-Tail	chr1	53207992	53207992	G	A	Pms1		TRUE	c.793C>T	p.Arg265Trp	NM_153556.2	Pms1	missense_variant	MODERATE	transcript	protein_coding	126	2	0.028	126	40	0.356	PASS	6.45801
10R_8658_BM_DNA_vs_10R_8658_Tail_DNA	chr1	53320196	53320196	C	G	Osgepl1		TRUE	c.863C>G	p.Ala288Gly	NM_001285839.1	Osgepl1	missense_variant	MODERATE	transcript	protein_coding	116	0	0.01	158	5	0.036	PASS	1.12508
10R_8656_BM_DNA_vs_10R_8656_Tail_DNA	chr1	53321554	53321554	C	G	Osgepl1		TRUE	c.1153C>G	p.Arg385Gly	NM_001285839.1	Osgepl1	missense_variant	MODERATE	transcript	protein_coding	400	0	0.003275	425	41	0.101	PASS	5.94784
Aplan-10R-8660-Thy_vs_Aplan-10R-8660-Tail	chr1	53346644	53346644	G	C	Asnsd1		TRUE	c.1570C>G	p.Arg524Gly	NM_133728.3	Asnsd1	missense_variant	MODERATE	transcript	protein_coding	112	0	0.011	124	11	0.105	PASS	3.05258
10R_8658_BM_DNA_vs_10R_8658_Tail_DNA	chr1	53457593	53457593	C	G	Dnah7a		TRUE	c.9425+78G>C		NM_001252070.1	Dnah7a	intron_variant	MODIFIER	transcript	protein_coding	103	0	0.011	117	11	0.105	PASS	3.02695
Aplan-10R-8659-Spl_vs_Aplan-10R-8659-Tail	chr1	53457595	53457595	T	C	Dnah7a		TRUE	c.9425+76A>G		NM_001252070.1	Dnah7a	intron_variant	MODIFIER	transcript	protein_coding	81	0	0.014	67	11	0.191	PASS	3.99745
10R_8661_BM_DNA_vs_10R_8661_Tail_DNA	chr1	53483397	53483397	G	T	Dnah7a		TRUE	c.8681C>A	p.Ala2894Glu	NM_001252070.1	Dnah7a	missense_variant	MODERATE	transcript	protein_coding	62	0	0.016	72	16	0.257	PASS	4.66578
10R_8658_BM_DNA_vs_10R_8658_Tail_DNA	chr1	53547268	53547268	G	C	Dnah7a		TRUE	c.4423C>G	p.Arg1475Gly	NM_001252070.1	Dnah7a	missense_variant	MODERATE	transcript	protein_coding	148	0	0.00926	178	10	0.064	PASS	2.61865
Aplan-10R-8660-Thy_vs_Aplan-10R-8660-Tail	chr1	53584605	53584605	C	G	Dnah7a		TRUE	c.3125G>C	p.Arg1042Thr	NM_001252070.1	Dnah7a	missense_variant	MODERATE	transcript	protein_coding	99	0	0.012	105	20	0.194	PASS	6.08599
Aplan-10R-8660-Thy_vs_Aplan-10R-8660-Tail	chr1	53618156	53618156	C	G	Dnah7a		TRUE	c.2460G>C	p.Ala820Ala	NM_001252070.1	Dnah7a	synonymous_variant	LOW	transcript	protein_coding	178	0	0.006352	222	6	0.027	PASS	1.44668
Aplan-10R-8660-Thy_vs_Aplan-10R-8660-Tail	chr1	53618195	53618195	C	G	Dnah7a		TRUE	c.2421G>C	p.Leu807Leu	NM_001252070.1	Dnah7a	synonymous_variant	LOW	transcript	protein_coding	195	0	0.006108	224	5	0.031	PASS	1.19384
10R_8658_BM_DNA_vs_10R_8658_Tail_DNA	chr1	53620785	53620785	C	G	Dnah7a		TRUE	c.2063G>C	p.Arg688Pro	NM_001252070.1	Dnah7a	missense_variant	MODERATE	transcript	protein_coding	283	2	0.009392	321	64	0.202	PASS	5.77445
10R_8658_BM_DNA_vs_10R_8658_Tail_DNA	chr1	53757456	53757456	G	C	Stk17b		TRUE	c.*32C>G		NM_133810.3	Stk17b	3_prime_UTR_variant	MODIFIER	transcript	protein_coding	34	0	0.034	55	8	0.174	PASS	1.66381
10R_8656_BM_DNA_vs_10R_8656_Tail_DNA	chr1	53830722	53830722	G	C	Hecw2		TRUE	c.4346C>G	p.Ala1449Gly	NM_001001883.3	Hecw2	missense_variant	MODERATE	transcript	protein_coding	288	2	0.00826	312	138	0.448	PASS	5.72358
10R_8661_BM_DNA_vs_10R_8661_Tail_DNA	chr1	53831617	53831617	G	C	Hecw2		TRUE	c.4204C>G	p.Pro1402Ala	NM_001001883.3	Hecw2	missense_variant	MODERATE	transcript	protein_coding	201	0	0.005768	159	28	0.197	PASS	5.91515
10R_8661_BM_DNA_vs_10R_8661_Tail_DNA	chr1	53839040	53839040	G	C	Hecw2		TRUE	c.4006C>G	p.Arg1336Gly	NM_001001883.3	Hecw2	missense_variant	MODERATE	transcript	protein_coding	86	0	0.014	105	30	0.278	PASS	5.83996
10R_8661_BM_DNA_vs_10R_8661_Tail_DNA	chr1	53865079	53865079	G	C	Hecw2		TRUE	c.3509C>G	p.Pro1170Arg	NM_001001883.3	Hecw2	missense_variant	MODERATE	transcript	protein_coding	92	0	0.014	85	5	0.071	PASS	1.62004
Aplan-10R-8662-Spl_vs_Aplan-10R-8662-Tail	chr1	53868900	53868900	G	C	Hecw2		TRUE	c.3373C>G	p.Arg1125Gly	NM_001001883.3	Hecw2	missense_variant	MODERATE	transcript	protein_coding	26	0	0.049	27	12	0.45	PASS	3.99413
10R_8656_BM_DNA_vs_10R_8656_Tail_DNA	chr1	53868918	53868918	C	G	Hecw2		TRUE	c.3355G>C	p.Glu1119Gln	NM_001001883.3	Hecw2	missense_variant&splice_region_variant	MODERATE	transcript	protein_coding	58	1	0.041	75	33	0.45	PASS	5.74888
Aplan-10R-8659-Spl_vs_Aplan-10R-8659-Tail	chr1	53891236	53891236	G	C	Hecw2		TRUE	c.3043C>G	p.Arg1015Gly	NM_001001883.3	Hecw2	missense_variant	MODERATE	transcript	protein_coding	50	0	0.023	44	15	0.355	PASS	5.60668
10R_8658_BM_DNA_vs_10R_8658_Tail_DNA	chr1	53923938	53923938	C	G	Hecw2		TRUE	c.2413G>C	p.Val805Leu	NM_001001883.3	Hecw2	missense_variant	MODERATE	transcript	protein_coding	145	0	0.009352	135	36	0.26	PASS	5.92618
Aplan-10R-8662-Spl_vs_Aplan-10R-8662-Tail	chr1	53925669	53925669	G	C	Hecw2		TRUE	c.1997C>G	p.Ala666Gly	NM_001001883.3	Hecw2	missense_variant	MODERATE	transcript	protein_coding	30	0	0.038	49	5	0.104	PASS	0.82242
Aplan-10R-8664-Spl_vs_Aplan-10R-8664-Tail	chr1	54361073	54361073	C	G	Ccdc150		TRUE	c.2556C>G	p.Thr852Thr	NM_030025.2	Ccdc150	synonymous_variant	LOW	transcript	protein_coding	12	0	0.077	32	15	0.479	PASS	2.47013
10R_8661_BM_DNA_vs_10R_8661_Tail_DNA	chr1	54368349	54368349	C	G	Ccdc150		TRUE	c.3283C>G	p.Arg1095Gly	NM_030025.2	Ccdc150	missense_variant	MODERATE	transcript	protein_coding	238	0	0.004731	221	114	0.516	PASS	5.56681
Aplan-10R-8659-Spl_vs_Aplan-10R-8659-Tail	chr1	54514903	54514903	C	G	Pgap1		TRUE	c.1360G>C	p.Asp454His	NM_001163314.2	Pgap1	missense_variant	MODERATE	transcript	protein_coding	50	1	0.026	50	15	0.325	PASS	3.75806
10R_8656_BM_DNA_vs_10R_8656_Tail_DNA	chr1	54524366	54524366	G	C	Pgap1		TRUE	c.1222C>G	p.Arg408Gly	NM_001163314.2	Pgap1	missense_variant&splice_region_variant	MODERATE	transcript	protein_coding	180	0	0.006746	239	111	0.471	PASS	5.92542
10R_8656_BM_DNA_vs_10R_8656_Tail_DNA	chr1	54723004	54723004	G	C	Ankrd44		TRUE	c.1650+10C>G		NM_001081433.3	Ankrd44	intron_variant	MODIFIER	transcript	protein_coding	198	0	0.006041	201	90	0.428	PASS	5.91124
10R_8661_BM_DNA_vs_10R_8661_Tail_DNA	chr1	54766828	54766828	C	G	Ankrd44		TRUE	c.418G>C	p.Gly140Arg	NM_001081433.3	Ankrd44	missense_variant	MODERATE	transcript	protein_coding	284	0	0.00393	245	125	0.505	PASS	5.95083
Aplan-10R-8660-Spl_vs_Aplan-10R-8660-Tail	chr1	55071674	55071674	C	G	Coq10b		TRUE	c.600C>G	p.Leu200Leu	NM_001039710.1	Coq10b	synonymous_variant	LOW	transcript	protein_coding	60	0	0.022	81	28	0.348	PASS	6.1287
10R_8656_BM_DNA_vs_10R_8656_Tail_DNA	chr1	55081755	55081755	G	C	Hspd1		TRUE	c.774C>G	p.Val258Val	NM_001356512.1	Hspd1	synonymous_variant	LOW	transcript	protein_coding	257	3	0.014	381	188	0.492	PASS	5.57084
10R_8661_BM_DNA_vs_10R_8661_Tail_DNA	chr1	55161086	55161086	C	G	Mob4-Rftn2		TRUE	n.55161086C>G		Mob4-Rftn2	Mob4-Rftn2	intergenic_region	MODIFIER	intergenic_region		257	0	0.0042	211	99	0.483	PASS	5.61764
10R_8661_BM_DNA_vs_10R_8661_Tail_DNA	chr1	55171801	55171801	C	G	Rftn2		TRUE	c.*9G>C		NM_028713.1	Rftn2	3_prime_UTR_variant	MODIFIER	transcript	protein_coding	154	0	0.007428	173	87	0.492	PASS	5.78881
10R_8656_BM_DNA_vs_10R_8656_Tail_DNA	chr1	55172069	55172069	C	G	Rftn2		TRUE	c.1244G>C	p.Arg415Pro	NM_028713.1	Rftn2	missense_variant	MODERATE	transcript	protein_coding	94	0	0.012	107	58	0.546	PASS	6.05589
Aplan-10R-8662-Spl_vs_Aplan-10R-8662-Tail	chr1	55184978	55184978	G	T	Rftn2		TRUE	c.1202C>A	p.Thr401Lys	NM_028713.1	Rftn2	missense_variant	MODERATE	transcript	protein_coding	82	0	0.015	140	42	0.31	PASS	6.19497
10R_8661_BM_DNA_vs_10R_8661_Tail_DNA	chr1	55206345	55206345	G	C	Rftn2		TRUE	c.706C>G	p.Arg236Gly	NM_028713.1	Rftn2	missense_variant	MODERATE	transcript	protein_coding	359	0	0.003193	347	66	0.189	PASS	5.7295
Aplan-10R-8660-Thy_vs_Aplan-10R-8660-Tail	chr1	55211240	55211240	G	C	Rftn2		TRUE	c.345C>G	p.Gly115Gly	NM_028713.1	Rftn2	synonymous_variant	LOW	transcript	protein_coding	39	0	0.029	39	7	0.221	PASS	1.9339
[truncated: 36,285 more rows]

## Sheet: Supplementary_Table5
Hugo_Symbol	NCBI_Build	Chromosome	Start_Position	End_Position	Strand	Variant_Classification	Variant_Type	Reference_Allele	Tumor_Seq_Allele2	dbSNP_RS	Tumor_Sample_Barcode	Matched_Norm_Sample_Barcode	HGVSc	HGVSp	t_depth	t_ref_count	t_alt_count	n_depth	n_ref_count	n_alt_count	VAF	Feature_type	BIOTYPE	IMPACT	FILTER	flanking_bps
[truncated: 10,168 more rows]

[truncated: 1 more sheets: Supplementary_Table6]
